# Supplementary material for: Targeting LGSN restores sensitivity to chemotherapy in gastric cancer stem cells by triggering pyroptosis
Source: Cell Death Dis. 2023 Aug 23;14(8):545. doi: 10.1038/s41419-023-06081-8 (PMC10447538; doi:10.1038/s41419-023-06081-8)
Supplement: Supplementary file 4 — Li et al_Supplementary_Table 1 [file 41419_2023_6081_MOESM4_ESM.xlsx]

## Sheet: Table S1
Supplementary Table S1: Log2 fold change of differentially expressed genes (DEGs) expression in spheroid and monolayer GCSCs groups (n=3) analyzed using RNA-seq data
Gene.names	Average Expression Value In Spheroid Group	Average Expression Value In Monolayer Group	log2FC	Q.Value	P.value	change	threshold
TACSTD2	9.51e-05	0.334962	-9	0.120804	0.182615	unchaged	Unchanged
GPR150	2.58e-05	0.0240727	-9	0.13302	0.196266	unchaged	Unchanged
ANKRD63	3.85e-05	0.0230081	-9	0.374621	0.442448	unchaged	Unchanged
ADRA2A	6.19e-05	0.00874822	-7.14336	0.372768	0.440713	unchaged	Unchanged
IL6	0.000775726	0.0384546	-5.63146	0.0176982	0.0398709	Down	Down
KLHDC7B	0.0527084	2.50886	-5.57286	0.000170365	0.00179507	Down	Down
ABCG1	0.00191115	0.0702545	-5.20008	0.000675455	0.00401347	Down	Down
PIEZO2	0.00026027	0.00804645	-4.95027	0.0105607	0.0269009	Down	Down
ALPP	0.00809113	0.246155	-4.92708	0.000327304	0.00258028	Down	Down
HFM1	0.000247834	0.00727257	-4.87502	0.13027	0.193409	unchaged	Unchanged
SLC8A1	5.1e-05	0.00141475	-4.79264	0.017105	0.0388761	Down	Down
DMGDH	0.00737233	0.197634	-4.74457	5.16e-05	0.000956756	Down	Down
RAB39B	0.364614	9.77404	-4.74451	2.8e-08	4.58e-05	Down	Down
CYP24A1	0.0263453	0.704362	-4.7407	3.43e-06	0.000248964	Down	Down
INHBE	0.0476265	1.15806	-4.60381	0.000122779	0.0015145	Down	Down
OLAH	0.0023031	0.0555019	-4.59089	0.000179281	0.00184438	Down	Down
COL19A1	0.000965141	0.0228177	-4.56327	0.292306	0.364109	unchaged	Unchanged
NGF	0.0408456	0.935405	-4.51734	0.000692687	0.00407725	Down	Down
HS6ST3	0.000941565	0.0213496	-4.50301	0.00295968	0.0106664	Down	Down
KRTAP5-2	0.0186228	0.41329	-4.47202	0.000303622	0.00248129	Down	Down
F2RL2	0.0601598	1.32432	-4.46031	6.14e-07	0.000103319	Down	Down
MAP2	0.0522844	1.01211	-4.27484	1.19e-07	6.85e-05	Down	Down
AMIGO2	0.00823218	0.154208	-4.22746	0.000582943	0.0036641	Down	Down
COL12A1	0.00912621	0.170793	-4.22609	4.5e-05	0.000892227	Down	Down
ATOH8	0.007975	0.149076	-4.22442	0.00916766	0.0242274	Down	Down
FCMR	0.00136441	0.0253408	-4.21511	0.0105216	0.0268396	Down	Down
SOGA3	0.021735	0.378658	-4.1228	3.1e-06	0.000231644	Down	Down
SLC34A2	0.00758735	0.129299	-4.09097	0.00852544	0.0229189	Down	Down
ZBBX	0.000417582	0.00697212	-4.06147	0.200965	0.271129	unchaged	Unchanged
THBS1	0.0173146	0.277135	-4.00052	3.44e-07	8.01e-05	Down	Down
MDH1B	0.00335425	0.0525222	-3.96887	0.00700241	0.0198103	Down	Down
HMCN1	0.00336528	0.0519442	-3.94816	0.00345311	0.011892	Down	Down
LCN2	0.343529	5.19894	-3.91971	0.000621196	0.00381592	Down	Down
GLI1	0.00659779	0.0982565	-3.8965	0.0388491	0.0741268	Down	Down
CARD11	0.00111774	0.0158674	-3.82741	0.369659	0.437648	unchaged	Unchanged
MSC	0.0900215	1.26475	-3.81243	0.00118824	0.00571872	Down	Down
ROR1	0.0172831	0.237209	-3.77872	0.00731411	0.0203821	Down	Down
TSLP	0.00633595	0.0868623	-3.7771	0.0469737	0.086026	Down	Down
KCNT2	0.0216586	0.288947	-3.7378	2.54e-07	7.21e-05	Down	Down
TFEC	0.000440328	0.00581063	-3.72205	0.210493	0.281153	unchaged	Unchanged
SLCO2A1	0.0113559	0.149445	-3.7181	0.000124716	0.00151523	Down	Down
COL6A3	0.000585158	0.00764857	-3.70829	0.202088	0.272271	unchaged	Unchanged
NTN4	0.00656677	0.0857344	-3.70662	0.00637832	0.0184734	Down	Down
PLEK	0.00443657	0.0571257	-3.68662	0.0265621	0.0548447	Down	Down
KL	0.0029134	0.0371191	-3.67138	0.000560501	0.00359346	Down	Down
CACNG1	0.00631952	0.0804303	-3.66985	0.000285236	0.00238832	Down	Down
BDNF	0.00370514	0.0467465	-3.65726	0.000166462	0.00177839	Down	Down
SPX	0.084001	1.05665	-3.65295	9.94e-05	0.00133187	Down	Down
DPY19L2	0.0143506	0.172942	-3.5911	4.63e-05	0.000903707	Down	Down
H2AC19	0.00401909	0.0481047	-3.58124	0.289587	0.361473	unchaged	Unchanged
STC2	0.956836	11.3711	-3.57096	1.64e-07	7.21e-05	Down	Down
NIPAL4	0.00835432	0.0979459	-3.55139	0.00489322	0.01529	Down	Down
ILDR2	0.000768353	0.00899974	-3.55004	0.000629991	0.00384598	Down	Down
PAPPA2	0.00422423	0.0488897	-3.53277	0.00358385	0.0122294	Down	Down
HRK	0.0276359	0.319717	-3.53218	1.42e-06	0.000152269	Down	Down
CYP1A1	0.0195232	0.22346	-3.51676	1.15e-05	0.000444695	Down	Down
SLC35F3	0.0107028	0.121804	-3.50851	0.0159169	0.0367515	Down	Down
KCNG2	0.0268777	0.299065	-3.47598	0.0118525	0.0293901	Down	Down
MAP1B	0.213433	2.37444	-3.47573	1.34e-07	6.85e-05	Down	Down
LMO2	0.0046768	0.0518222	-3.46998	0.0526339	0.0942779	unchaged	Unchanged
FAM167A	0.0129478	0.143456	-3.46982	9.49e-07	0.000125962	Down	Down
GRID1	0.00543347	0.0594159	-3.4509	0.0115757	0.0288829	Down	Down
NCF2	0.00415663	0.0428839	-3.36695	0.112063	0.172269	unchaged	Unchanged
CPA4	0.00283627	0.0290353	-3.35574	0.00459182	0.0146039	Down	Down
IL20RB	0.121184	1.22865	-3.3418	7.54e-05	0.00114993	Down	Down
NUPR1	0.206114	2.08111	-3.33584	7.31e-05	0.00113631	Down	Down
ETS1	0.0387768	0.391319	-3.33508	1.13e-05	0.000442456	Down	Down
CLDN11	0.0910919	0.914409	-3.32744	0.00272276	0.0100601	Down	Down
KCNK2	0.00121164	0.0121607	-3.32719	0.0513555	0.0925141	unchaged	Unchanged
ANKFN1	0.00131189	0.0129437	-3.30254	0.00411071	0.0134999	Down	Down
CD8A	0.00160479	0.0155909	-3.28025	0.247398	0.319353	unchaged	Unchanged
DUSP26	0.0076631	0.0740514	-3.27253	0.0054979	0.0166603	Down	Down
ZCCHC18	0.00233767	0.0225153	-3.26777	0.00410406	0.0134909	Down	Down
ADRB2	0.0310132	0.298495	-3.26675	0.0133946	0.0322713	Down	Down
GBP5	0.00136693	0.0131372	-3.26465	0.0149947	0.0349968	Down	Down
KCNQ3	0.0021744	0.0208605	-3.26208	8.7e-05	0.00122365	Down	Down
ANO1	0.000372141	0.00356932	-3.26173	0.150441	0.216142	unchaged	Unchanged
APCDD1L	0.00191301	0.0180997	-3.24205	0.164112	0.231218	unchaged	Unchanged
VEPH1	0.00600784	0.056176	-3.22503	0.000462771	0.00318185	Down	Down
NUDT10	0.0080086	0.0747895	-3.22321	0.0246316	0.0516388	Down	Down
CLGN	1.28301	11.9558	-3.2201	2.55e-05	0.000662654	Down	Down
TNFRSF11B	0.0269115	0.250319	-3.21748	0.00295306	0.0106535	Down	Down
GATA3	0.00834743	0.0773909	-3.21276	0.00422611	0.0137622	Down	Down
ACTL8	0.00568554	0.051556	-3.18077	0.161078	0.227733	unchaged	Unchanged
GHR	0.00339676	0.0301479	-3.14983	0.000563356	0.00360835	Down	Down
PHF21B	0.00910578	0.0807198	-3.14807	0.00107442	0.00536163	Down	Down
SFRP4	0.018501	0.161437	-3.12529	0.0112247	0.0281683	Down	Down
NIBAN1	1.77895	15.3443	-3.1086	2.1e-09	1.39e-05	Down	Down
GHRHR	0.000680531	0.00586627	-3.10771	0.0253017	0.052811	Down	Down
CLRN3	0.0346047	0.29782	-3.1054	0.06348	0.109186	unchaged	Unchanged
CNRIP1	0.013775	0.116956	-3.08584	0.00221648	0.00871874	Down	Down
CH25H	0.0176394	0.147714	-3.06593	0.18675	0.256208	unchaged	Unchanged
NLRP12	0.00530343	0.0442383	-3.0603	0.000705243	0.00413119	Down	Down
FLT1	0.00029195	0.00243047	-3.05744	0.222735	0.293893	unchaged	Unchanged
SCN1A	0.000332328	0.00271224	-3.0288	0.0341274	0.0671439	Down	Down
ST6GALNAC5	0.0154866	0.126311	-3.02788	0.0174358	0.0394084	Down	Down
CCL4L2	0.004242	0.0345671	-3.02658	0.290824	0.362525	unchaged	Unchanged
CCL4L1	0.004242	0.0345671	-3.02658	0.290824	0.362525	unchaged	Unchanged
RLN1	0.0136019	0.110569	-3.02306	0.170065	0.237664	unchaged	Unchanged
MRO	0.000263459	0.00213232	-3.01677	0.0141986	0.0336858	Down	Down
ANGPT4	0.0042645	0.034398	-3.01188	0.00139395	0.00634795	Down	Down
EFEMP1	0.0255216	0.20513	-3.00674	0.00024016	0.00217541	Down	Down
ALPL	0.00181002	0.0143601	-2.98799	0.0291237	0.0590387	Down	Down
DNAH11	0.00716253	0.0565457	-2.98088	0.000761432	0.00433582	Down	Down
ID2	0.147559	1.16305	-2.97854	0.000753157	0.00430507	Down	Down
LIN7A	0.0171566	0.135195	-2.9782	0.00731529	0.0203821	Down	Down
SMAD7	0.0417705	0.324514	-2.95773	0.000607638	0.00376954	Down	Down
SMCO2	0.00815574	0.0628554	-2.94615	0.013532	0.0324895	Down	Down
NRG1	0.00334551	0.025557	-2.93342	0.00303497	0.0108584	Down	Down
AHSG	0.0051931	0.0395357	-2.92849	0.0377885	0.0726962	Down	Down
ITGBL1	0.0017268	0.0129399	-2.90566	0.0690911	0.116713	unchaged	Unchanged
CAMK2A	0.0014961	0.011135	-2.89583	0.0117888	0.0292581	Down	Down
MYO18B	0.00045658	0.00338677	-2.89097	0.049009	0.0891972	Down	Down
H2BC17	0.182912	1.35233	-2.88623	0.000601353	0.00374329	Down	Down
SYT13	0.00978633	0.0723131	-2.88542	0.0811599	0.132967	unchaged	Unchanged
GAS7	0.000270912	0.00195716	-2.85287	0.0162718	0.0373771	Down	Down
DMP1	0.00289542	0.0208862	-2.85071	0.0397386	0.0754615	Down	Down
UPP2	0.0283218	0.201302	-2.82938	0.0354032	0.0691481	Down	Down
CCR3	0.00321495	0.022825	-2.82775	0.339788	0.409241	unchaged	Unchanged
LOC105377067	0.00321495	0.022825	-2.82775	0.339788	0.409241	unchaged	Unchanged
ADRA1A	0.00590381	0.0418563	-2.82573	0.0089288	0.0237556	Down	Down
DPYS	0.00625396	0.0440474	-2.81622	0.311674	0.38288	unchaged	Unchanged
BEST1	0.264613	1.85259	-2.80758	2.78e-05	0.000679144	Down	Down
NDUFA4L2	0.20966	1.46119	-2.80102	8.1e-05	0.0011845	Down	Down
UBXN10	0.00458717	0.031799	-2.79331	0.184079	0.253325	unchaged	Unchanged
DOCK10	0.022344	0.15486	-2.79301	0.000154679	0.00170529	Down	Down
TGFB2	0.0480359	0.331907	-2.78859	4.94e-07	9.61e-05	Down	Down
FST	0.00430556	0.0297157	-2.78695	0.0398799	0.0756857	Down	Down
GPA33	0.0156326	0.107682	-2.78415	0.0282265	0.0576347	Down	Down
CXorf58	0.00457247	0.0312947	-2.77487	0.0928358	0.148226	unchaged	Unchanged
TNC	0.0444281	0.302538	-2.76757	1.78e-05	0.000553037	Down	Down
CALHM5	0.00283966	0.019108	-2.75038	0.00919989	0.0242803	Down	Down
LY9	0.0171513	0.115062	-2.74602	0.00046105	0.00317525	Down	Down
BOC	0.0254751	0.170825	-2.74536	0.000358034	0.00271983	Down	Down
DDX60	0.0416328	0.278817	-2.74353	0.0652037	0.111497	unchaged	Unchanged
SAMD9	0.000953306	0.00636201	-2.73847	0.242073	0.313858	unchaged	Unchanged
ABLIM3	0.13797	0.915891	-2.73083	8.64e-07	0.000116882	Down	Down
CA12	0.0199613	0.131339	-2.71801	0.000840202	0.00458754	Down	Down
NKAPL	0.00730193	0.0478955	-2.71354	0.212056	0.28283	unchaged	Unchanged
ZNF853	0.0739353	0.484629	-2.71254	0.00086044	0.00465371	Down	Down
TMEM45A	0.100929	0.660242	-2.70966	1.48e-05	0.000501615	Down	Down
KIF1A	0.00870581	0.0567811	-2.70536	0.0138445	0.0330587	Down	Down
PLXNA2	0.0142767	0.0922572	-2.692	0.0172191	0.0390428	Down	Down
HSF5	0.00341847	0.0220344	-2.68834	0.324736	0.395163	unchaged	Unchanged
MCAM	0.390002	2.49508	-2.67754	2.49e-07	7.21e-05	Down	Down
MSRB3	0.36864	2.35355	-2.67456	1.12e-05	0.000440036	Down	Down
GDF6	0.00108083	0.00689539	-2.67349	0.0152633	0.0355096	Down	Down
PID1	0.0787227	0.501457	-2.67128	0.00206731	0.00831297	Down	Down
HTR7	0.0320624	0.203579	-2.66663	0.000663502	0.00396464	Down	Down
EDN1	0.0412283	0.261635	-2.66585	6.5e-05	0.00107806	Down	Down
FGF21	0.0532995	0.337049	-2.66076	0.0118971	0.0294821	Down	Down
EML2-AS1	0.379729	2.40041	-2.66024	0.00107213	0.005356	Down	Down
TRABD2A	0.0192631	0.121425	-2.65615	0.00385479	0.0128895	Down	Down
LOC105374836	0.0192631	0.121425	-2.65615	0.00385479	0.0128895	Down	Down
TMEM130	0.00830362	0.0522858	-2.65461	0.00252375	0.00956782	Down	Down
GPM6A	0.00662843	0.0417184	-2.65395	0.114948	0.176029	unchaged	Unchanged
S100P	0.333367	2.09801	-2.65384	0.0533726	0.0953043	unchaged	Unchanged
RTN1	0.0206833	0.129931	-2.6512	0.0147258	0.0345183	Down	Down
CCL5	0.293589	1.83187	-2.64145	3.43e-06	0.000248964	Down	Down
DDIT3	2.37805	14.8138	-2.63909	1.03e-05	0.000420072	Down	Down
SHISAL1	0.0101047	0.0622465	-2.62297	0.0008327	0.00457303	Down	Down
ELANE	0.0158313	0.0964662	-2.60725	0.0895424	0.144118	unchaged	Unchanged
SSC5D	0.0100335	0.0605454	-2.59319	0.111456	0.171699	unchaged	Unchanged
KLF9	0.679804	4.09131	-2.58937	0.000135286	0.00158789	Down	Down
ASB5	0.00460256	0.0276562	-2.58709	0.251712	0.323619	unchaged	Unchanged
SLAMF7	0.00350078	0.0210221	-2.58616	0.0011101	0.00546349	Down	Down
TREML4	0.0190371	0.114276	-2.58563	0.00161743	0.00703382	Down	Down
FAM215A	0.0669044	0.39984	-2.57925	0.0602824	0.104998	unchaged	Unchanged
LCK	0.00158695	0.00945877	-2.5754	0.190568	0.260205	unchaged	Unchanged
ZNF439	0.00235015	0.0139953	-2.57412	0.415503	0.480018	unchaged	Unchanged
DAB2	0.0192688	0.114459	-2.57049	1.51e-05	0.000506414	Down	Down
LOC112267931	0.0192688	0.114459	-2.57049	1.51e-05	0.000506414	Down	Down
ADAMTS17	0.000862124	0.00511451	-2.56863	0.0363765	0.0705898	Down	Down
SLC45A1	0.0397835	0.235649	-2.5664	2.45e-06	0.000207509	Down	Down
PCNX2	0.180837	1.06889	-2.56335	4.25e-06	0.00027271	Down	Down
SAMD5	0.151923	0.889348	-2.54941	2.93e-06	0.000230972	Down	Down
PRR18	0.146611	0.855612	-2.54496	0.0376531	0.0724861	Down	Down
GJA3	0.0534874	0.311672	-2.54276	7.73e-05	0.00116075	Down	Down
SLC24A4	0.000684071	0.00396645	-2.53563	0.0290152	0.0588895	Down	Down
GRB10	0.0836074	0.48429	-2.53417	1.79e-05	0.000553063	Down	Down
EGFLAM	0.000563425	0.00324158	-2.5244	0.240042	0.31181	unchaged	Unchanged
BCL11A	0.00811006	0.0466442	-2.52391	0.00167285	0.00718004	Down	Down
CYP19A1	0.000963477	0.00553641	-2.52263	0.323807	0.394167	unchaged	Unchanged
WARS1	0.487179	2.78901	-2.51723	3.32e-06	0.000243477	Down	Down
FER1L6	0.000983663	0.00560759	-2.51114	0.0706497	0.118902	unchaged	Unchanged
GLIS3	0.00787666	0.044882	-2.51048	1.07e-05	0.000431882	Down	Down
C3orf80	1.39036	7.91852	-2.50977	0.000801458	0.00446265	Down	Down
SLC4A4	0.0314532	0.178985	-2.50856	0.000393436	0.00288861	Down	Down
FGF2	0.494278	2.80611	-2.50518	2.14e-07	7.21e-05	Down	Down
EIF5AL1	0.0081097	0.0460338	-2.50497	0.0783187	0.129264	unchaged	Unchanged
FBN1	0.124814	0.70682	-2.50156	1.15e-06	0.000138799	Down	Down
TGM4	0.00403453	0.022748	-2.49527	0.204297	0.274624	unchaged	Unchanged
ABCG8	0.0061159	0.0344712	-2.49476	0.191244	0.260741	unchaged	Unchanged
INHBB	0.0171687	0.095661	-2.47815	0.157833	0.224018	unchaged	Unchanged
FRMPD3	0.00347449	0.0193564	-2.47794	0.00375633	0.0126584	Down	Down
HR	0.0032653	0.0181424	-2.47408	7.09e-05	0.00112731	Down	Down
SH3GL2	0.0052105	0.0289269	-2.47292	0.0359372	0.0699241	Down	Down
KIF26B	0.00715434	0.0396868	-2.47177	0.0160303	0.0369394	Down	Down
TRIML2	0.00344702	0.0190604	-2.46716	0.241404	0.313315	unchaged	Unchanged
ANKRD7	0.0175793	0.097031	-2.46457	0.0140108	0.0333404	Down	Down
ICA1L	0.00933422	0.0512623	-2.4573	0.000968078	0.00501108	Down	Down
ADGRF2	0.00186175	0.0102174	-2.45629	0.0448005	0.0827376	Down	Down
SLC30A10	0.0337786	0.185327	-2.45589	4.94e-05	0.000934102	Down	Down
TRPV6	0.00154101	0.00840421	-2.44724	0.0153794	0.0357257	Down	Down
SERPINA1	0.00280029	0.015173	-2.43786	0.120114	0.181891	unchaged	Unchanged
RCAN2	0.0168278	0.0911664	-2.43765	0.00281484	0.0103004	Down	Down
BICC1	0.0193017	0.103829	-2.4274	0.000477066	0.00324888	Down	Down
NRG2	0.00808421	0.0434558	-2.42637	0.00100826	0.00515444	Down	Down
SLC27A6	0.00131284	0.00703211	-2.42127	0.232849	0.304172	unchaged	Unchanged
EEF1A2	4.52731	24.1521	-2.41542	1.69e-06	0.000170335	Down	Down
OAS2	0.00217534	0.0115864	-2.41312	0.222847	0.293956	unchaged	Unchanged
ANKRD33B	0.191189	1.01808	-2.41278	6.33e-07	0.000103319	Down	Down
SLC7A10	0.0307029	0.163057	-2.40893	0.00745834	0.0206888	Down	Down
DYNC2H1	0.0530986	0.281037	-2.40401	0.0096567	0.0251941	Down	Down
KIAA2012	0.00580609	0.0307128	-2.4032	0.145297	0.21018	unchaged	Unchanged
ROBO4	0.00230397	0.0120881	-2.3914	0.127497	0.19048	unchaged	Unchanged
DSC3	0.0755029	0.395873	-2.39043	0.000156126	0.00171714	Down	Down
MEIG1	0.0634234	0.329157	-2.37569	0.0106993	0.0272025	Down	Down
HKDC1	0.154862	0.799466	-2.36805	0.000575524	0.00365379	Down	Down
LOC102724488	0.0118072	0.0606321	-2.36042	0.000750101	0.0042979	Down	Down
FCRLA	0.00332099	0.0169821	-2.35433	0.121828	0.183901	unchaged	Unchanged
MMP16	0.00354022	0.0180421	-2.34946	0.026219	0.0542499	Down	Down
MAGED4B	0.0252341	0.128591	-2.34934	0.000341465	0.00264789	Down	Down
KCNJ8	0.0104636	0.0533101	-2.34903	0.112331	0.172605	unchaged	Unchanged
CEBPB	17.221	87.6656	-2.34784	0.00653741	0.018807	Down	Down
ADAMTS2	0.0033082	0.0168231	-2.34632	0.0384663	0.0735491	Down	Down
OR52I1	0.0111424	0.0566077	-2.34494	0.307781	0.379291	unchaged	Unchanged
PLCXD2	0.247856	1.25795	-2.34349	7.26e-07	0.000110411	Down	Down
SSPN	0.0284276	0.143781	-2.3385	4.31e-05	0.000874633	Down	Down
UBL4B	2.64e-06	1.33e-05	-2.33443	0.425637	0.489059	unchaged	Unchanged
DNAH5	0.00338804	0.0170809	-2.33386	6.34e-05	0.00106596	Down	Down
SYBU	0.0227016	0.11421	-2.33082	1.92e-05	0.000577535	Down	Down
AKNA	0.271045	1.36349	-2.3307	6.27e-05	0.00106405	Down	Down
MRC2	0.310738	1.56137	-2.32904	1.94e-05	0.000578661	Down	Down
AXL	1.15893	5.78509	-2.31954	1.11e-05	0.000440036	Down	Down
PCSK5	0.00363488	0.0181097	-2.31678	0.00572994	0.01716	Down	Down
VSTM2L	0.00836169	0.0415233	-2.31205	0.107042	0.166478	unchaged	Unchanged
PRSS3	0.0351474	0.174286	-2.30997	0.00675837	0.0192939	Down	Down
CCN3	0.0435671	0.215494	-2.30634	0.0049207	0.0153485	Down	Down
CPB2	0.00478688	0.0236306	-2.3035	0.0686165	0.116054	unchaged	Unchanged
HPSE	0.243416	1.20101	-2.30275	2.38e-05	0.000640127	Down	Down
SGCG	0.0437376	0.215686	-2.30199	0.00588347	0.0174644	Down	Down
STMND1	0.0148461	0.0729143	-2.29611	0.00590272	0.017499	Down	Down
TTLL6	0.00167856	0.00823318	-2.29422	0.168118	0.235516	unchaged	Unchanged
TNIP3	0.000643231	0.00315095	-2.29238	0.254314	0.326024	unchaged	Unchanged
KRT7	74.1253	360.396	-2.28154	1.35e-06	0.000147127	Down	Down
CCDC102B	0.00362686	0.0175644	-2.27586	0.217594	0.288516	unchaged	Unchanged
LRP1B	0.0124273	0.0601557	-2.27519	0.00227194	0.00886867	Down	Down
PNLDC1	0.00410306	0.0198206	-2.27223	0.216696	0.287546	unchaged	Unchanged
PKD1L1	0.00755375	0.0363334	-2.26603	0.278835	0.350748	unchaged	Unchanged
GNGT2	0.00569995	0.0273453	-2.26227	0.330652	0.400643	unchaged	Unchanged
SLFN5	0.340666	1.62138	-2.2508	0.000390023	0.00287562	Down	Down
SH3RF3	0.0403191	0.191866	-2.25056	0.0019279	0.0078964	Down	Down
CERKL	0.00722605	0.0341358	-2.24	0.0126602	0.0309399	Down	Down
SLC35F1	0.0136751	0.0644815	-2.23734	0.00848854	0.022853	Down	Down
THSD7A	0.00121257	0.00570437	-2.234	0.304736	0.376568	unchaged	Unchanged
LAMP3	0.700492	3.27853	-2.22661	2.04e-05	0.000595347	Down	Down
NUDT11	0.910881	4.25279	-2.22308	0.000137084	0.0015994	Down	Down
C2orf66	0.0388049	0.181164	-2.22298	0.037161	0.0717288	Down	Down
CACNB4	0.00656716	0.0305628	-2.21844	0.00847153	0.0228295	Down	Down
HJV	0.0027057	0.0125792	-2.21696	0.0589774	0.103164	unchaged	Unchanged
SUSD4	0.0144576	0.0670435	-2.21327	0.164064	0.231173	unchaged	Unchanged
BHLHE41	0.0174095	0.0807228	-2.2131	0.0135274	0.032484	Down	Down
COL25A1	0.0231772	0.107316	-2.21109	0.00881805	0.0235655	Down	Down
PTPRO	0.019711	0.0909527	-2.20611	0.00563924	0.0169639	Down	Down
MMP28	0.0266052	0.122485	-2.20283	0.0490529	0.0892534	Down	Down
GPR173	0.0494677	0.227549	-2.20162	0.00112531	0.00551618	Down	Down
DAW1	0.0570028	0.262023	-2.20059	0.000240221	0.00217541	Down	Down
IL18R1	0.0257678	0.118332	-2.1992	0.014206	0.0336975	Down	Down
TRO	0.014541	0.0667411	-2.19845	0.00229466	0.00893275	Down	Down
IFI44	0.024884	0.114124	-2.19732	0.0171733	0.0389848	Down	Down
AFF3	0.00860565	0.0394444	-2.19647	0.000548419	0.00355454	Down	Down
C4orf54	0.00466752	0.0213754	-2.19522	0.000121601	0.001504	Down	Down
WDR64	0.0010054	0.00457953	-2.18744	0.1447	0.209514	unchaged	Unchanged
ATP4A	0.00324341	0.0147309	-2.18326	0.133392	0.196665	unchaged	Unchanged
INHBC	0.0497608	0.225837	-2.1822	0.00119684	0.00574208	Down	Down
RERG	0.015782	0.0715254	-2.18017	3.44e-05	0.000761207	Down	Down
MB	0.0312991	0.14168	-2.17844	0.00756606	0.0209329	Down	Down
SOBP	0.0281113	0.12703	-2.17595	0.00705087	0.0198984	Down	Down
ENC1	0.00823483	0.037209	-2.17584	0.00439044	0.0141393	Down	Down
LRCH2	0.00141109	0.00629843	-2.15818	0.364961	0.43345	unchaged	Unchanged
SEMA3E	0.0577901	0.257502	-2.15569	0.000425688	0.00304448	Down	Down
FAM71D	0.00514269	0.0228649	-2.15254	0.194721	0.26441	unchaged	Unchanged
CCDC148	0.0091056	0.0404623	-2.15175	0.00790058	0.0216201	Down	Down
SYT6	0.0106091	0.0470097	-2.14765	0.006932	0.0196715	Down	Down
BLK	0.00500938	0.0221293	-2.14325	0.096461	0.153023	unchaged	Unchanged
POPDC2	0.0115822	0.051116	-2.14187	0.17273	0.240536	unchaged	Unchanged
UBE2Q2L	0.178353	0.784599	-2.13722	0.0815959	0.133507	unchaged	Unchanged
IGFBP6	0.696756	3.06381	-2.1366	2.08e-05	0.000600401	Down	Down
PADI1	0.00365783	0.0160607	-2.13447	0.138228	0.201921	unchaged	Unchanged
CFH	0.0179497	0.0785145	-2.129	0.00981612	0.0254732	Down	Down
NPIPA5	0.0161098	0.0704616	-2.1289	0.363705	0.432107	unchaged	Unchanged
OASL	0.110926	0.484842	-2.12792	2.03e-05	0.000594315	Down	Down
TRPC3	0.00680035	0.0297126	-2.12739	0.000835912	0.00458055	Down	Down
STK33	0.0170952	0.074687	-2.12727	0.00103923	0.005254	Down	Down
DDIT4	81.1264	354.402	-2.12714	6.47e-07	0.000103319	Down	Down
TMIGD3	0.00136204	0.00594845	-2.12674	0.237184	0.308912	unchaged	Unchanged
NR5A1	0.00670696	0.0292538	-2.12489	0.176555	0.244531	unchaged	Unchanged
ITGA4	0.00254699	0.0111005	-2.12376	0.238709	0.310458	unchaged	Unchanged
NOTCH4	0.00223016	0.00971294	-2.12276	0.31089	0.382121	unchaged	Unchanged
HEY1	0.0778824	0.337022	-2.11347	0.000532701	0.00347508	Down	Down
ERICH4	0.0159499	0.0689398	-2.11179	0.313827	0.385079	unchaged	Unchanged
SH2D1B	0.0348922	0.150801	-2.11166	0.0904747	0.145229	unchaged	Unchanged
PHGDH	19.5588	84.3102	-2.10789	1.53e-07	7.21e-05	Down	Down
CHST3	0.659897	2.83986	-2.10551	8.93e-06	0.000393697	Down	Down
ALDH1L2	0.826013	3.55294	-2.10478	0.000105615	0.00138574	Down	Down
GALNT16	0.0456554	0.196358	-2.10463	0.00926005	0.0244038	Down	Down
GAB3	0.00920166	0.0394767	-2.10104	0.00079022	0.00441774	Down	Down
LRRC49	0.0330126	0.141612	-2.10085	0.00097719	0.00504384	Down	Down
SCARA5	0.0446881	0.191633	-2.10039	0.000638564	0.00388115	Down	Down
CACNG7	0.00834985	0.0357917	-2.0998	0.308533	0.3799	unchaged	Unchanged
FAM90A26	0.0100813	0.0431658	-2.09821	0.310236	0.381588	unchaged	Unchanged
MGLL	0.147968	0.633128	-2.09721	4.22e-06	0.00027271	Down	Down
SESN2	0.851823	3.64175	-2.096	2.04e-07	7.21e-05	Down	Down
EBF2	0.0015692	0.00670177	-2.09451	0.12979	0.192903	unchaged	Unchanged
WIF1	0.0340395	0.145364	-2.09439	0.0202572	0.0441443	Down	Down
GLI2	0.0160972	0.0685021	-2.08934	0.00121608	0.00580428	Down	Down
RNF152	0.0274991	0.116888	-2.08766	0.16998	0.237593	unchaged	Unchanged
FOXP2	0.0109286	0.0464183	-2.08659	0.00350717	0.0120421	Down	Down
CX3CL1	0.000956667	0.00405835	-2.0848	0.0374986	0.0722695	Down	Down
THBD	0.0043899	0.0185886	-2.08216	0.0380494	0.0730474	Down	Down
MOCOS	5.10887	21.5603	-2.0773	6.18e-06	0.000322737	Down	Down
CXCL2	1.43928	6.07013	-2.07638	2.74e-05	0.000677112	Down	Down
SLC4A8	0.0154906	0.0648169	-2.06498	0.00140023	0.0063624	Down	Down
OTOGL	0.000340395	0.00142204	-2.06268	0.303628	0.375469	unchaged	Unchanged
BEX2	2.97284	12.3962	-2.05998	1.3e-05	0.000468231	Down	Down
PDGFC	0.04307	0.179462	-2.05892	0.00237632	0.00914934	Down	Down
ENOX1	0.0281084	0.117071	-2.05831	0.00247023	0.00942963	Down	Down
LRRC8D	0.360029	1.49926	-2.05806	4.37e-05	0.00088043	Down	Down
CREB3L3	0.00142694	0.00593699	-2.05681	0.267186	0.339124	unchaged	Unchanged
SLC35D3	0.0826245	0.343238	-2.05457	0.068034	0.115309	unchaged	Unchanged
AFAP1L1	0.109628	0.455387	-2.05447	0.000413069	0.00298513	Down	Down
EDARADD	0.00152206	0.00631327	-2.05236	0.25494	0.326553	unchaged	Unchanged
BNC1	0.0163608	0.067766	-2.05032	0.000279803	0.00237669	Down	Down
SLC7A11	7.05804	29.2041	-2.04883	6.67e-07	0.000104544	Down	Down
PIP5KL1	5.06967	20.9116	-2.04434	5.91e-07	0.000103319	Down	Down
TRIM29	0.00306158	0.0126226	-2.04366	0.0883361	0.142579	unchaged	Unchanged
RAB33A	0.139057	0.573245	-2.04347	0.0665764	0.11326	unchaged	Unchanged
SLC1A3	0.0138699	0.057028	-2.03971	0.0411394	0.0775007	Down	Down
CHSY3	0.0566258	0.231429	-2.03104	0.000267836	0.00231058	Down	Down
PNPLA1	0.00642247	0.0262334	-2.0302	0.0442983	0.0820106	Down	Down
FYN	0.0260985	0.106586	-2.02997	0.000612339	0.00378544	Down	Down
TLN2	0.0167072	0.068047	-2.02606	0.000117701	0.0014756	Down	Down
PALM3	0.188594	0.768108	-2.02603	0.00119681	0.00574208	Down	Down
ARSJ	0.109271	0.444877	-2.02549	7.49e-05	0.00114961	Down	Down
LGR6	0.0263225	0.107154	-2.02532	0.000570918	0.00363654	Down	Down
HCN4	0.0104607	0.0425642	-2.02466	0.0787986	0.129885	unchaged	Unchanged
GRM2	0.00251124	0.0102133	-2.02398	0.0386814	0.073909	Down	Down
RPL22L1	4.72418	19.2097	-2.0237	7.89e-05	0.00117126	Down	Down
BTG4	0.0254147	0.102611	-2.01345	0.00165843	0.00714235	Down	Down
F8A3	0.149116	0.60144	-2.01199	0.00182797	0.0076182	Down	Down
IFIT2	0.449714	1.81252	-2.01091	0.000190629	0.00190576	Down	Down
ATF3	0.769474	3.09582	-2.00838	8.36e-06	0.000378364	Down	Down
HOXB9	0.606895	2.4345	-2.00411	2.65e-05	0.000665594	Down	Down
BCAT1	1.44051	5.77199	-2.00249	1.88e-06	0.000184536	Down	Down
CXCR3	0.0172059	0.0688898	-2.00139	0.0227973	0.0485155	Down	Down
LHX5	0.0302905	0.121022	-1.99833	0.188411	0.257923	unchaged	Unchanged
CLIC2	0.230652	0.921132	-1.99769	0.00012575	0.0015199	Down	Down
FSD1	0.119816	0.477596	-1.99497	0.00222667	0.00874387	Down	Down
SIPA1L2	0.03615	0.143896	-1.99296	0.000390811	0.00287562	Down	Down
ALKAL1	0.029473	0.117158	-1.99098	0.00541573	0.0164727	Down	Down
FGF14	0.0019929	0.00790101	-1.98717	0.023545	0.0498224	Down	Down
BATF3	0.199632	0.789051	-1.98278	0.00133344	0.00616392	Down	Down
HMGA2	0.0127609	0.0503348	-1.97983	0.165621	0.232894	unchaged	Unchanged
PLK2	1.34182	5.28061	-1.97651	7.49e-05	0.00114961	Down	Down
CPS1	0.00365716	0.0142509	-1.96225	0.315649	0.386765	unchaged	Unchanged
AMOTL2	0.882328	3.4124	-1.9514	3.98e-06	0.00027218	Down	Down
AKR1C2	1.1748	4.54026	-1.95036	4.61e-05	0.000903707	Down	Down
SLC43A1	0.298664	1.1493	-1.94415	1.91e-05	0.000576262	Down	Down
GASK1B	0.00210706	0.0081055	-1.94367	0.179689	0.248248	unchaged	Unchanged
FREM1	0.000415078	0.00159637	-1.94334	0.309293	0.380695	unchaged	Unchanged
KIAA0319	0.121512	0.466694	-1.94138	7.14e-07	0.000110411	Down	Down
CYP26C1	0.0626867	0.237809	-1.92357	0.00793963	0.0216981	Down	Down
LOC441242	0.0242109	0.09179	-1.92268	0.287224	0.359205	unchaged	Unchanged
BCL2	0.0559082	0.211224	-1.91764	0.00799417	0.021807	Down	Down
NMNAT2	0.135204	0.510433	-1.91658	5.57e-06	0.000311608	Down	Down
FMN1	0.00509835	0.0192108	-1.91381	0.208979	0.279564	unchaged	Unchanged
RBPMS	0.136501	0.51428	-1.91364	0.00197267	0.00802812	Down	Down
GTPBP2	3.39079	12.7731	-1.91342	1.03e-07	6.85e-05	Down	Down
PLEKHG1	0.0403787	0.151363	-1.90635	0.00255833	0.00964827	Down	Down
OSBPL6	0.0648791	0.242402	-1.90157	0.000514884	0.00340371	Down	Down
SLC6A9	0.438328	1.63331	-1.89771	3.21e-05	0.000728946	Down	Down
KCNK13	0.0165224	0.0614718	-1.8955	0.108334	0.167901	unchaged	Unchanged
OLIG2	0.00504154	0.0187427	-1.89439	0.184401	0.253717	unchaged	Unchanged
NMU	0.162586	0.602115	-1.88884	0.00361943	0.0123143	Down	Down
APOBEC4	0.00564287	0.020852	-1.88569	0.305272	0.376927	unchaged	Unchanged
RGSL1	0.00087673	0.00323748	-1.88466	0.324083	0.394403	unchaged	Unchanged
SCN3A	0.00111595	0.0041107	-1.88111	0.0743162	0.123887	unchaged	Unchanged
PDE1B	0.000936073	0.00344691	-1.88061	0.304807	0.376578	unchaged	Unchanged
ARRDC4	0.145064	0.531737	-1.87402	3.54e-05	0.000774199	Down	Down
PSG1	0.00171474	0.00626765	-1.86994	0.32587	0.396159	unchaged	Unchanged
GIMAP8	0.00313598	0.0114557	-1.86907	0.321158	0.391758	unchaged	Unchanged
RINL	0.00864891	0.031485	-1.86408	0.04213	0.0789465	Down	Down
DNER	0.032872	0.11966	-1.86401	0.00560393	0.0168932	Down	Down
TNFRSF9	0.294452	1.06993	-1.86142	0.000347759	0.00267267	Down	Down
SLC4A1	0.00461569	0.0167596	-1.86037	0.0370771	0.0716271	Down	Down
DNAH6	0.000882093	0.00319911	-1.85867	0.136388	0.199953	unchaged	Unchanged
ELFN1	0.00165649	0.00600401	-1.8578	0.390374	0.456987	unchaged	Unchanged
FBLL1	0.0289408	0.10483	-1.85687	0.1289	0.191953	unchaged	Unchanged
PLAGL1	0.039765	0.143975	-1.85624	0.00025885	0.00226995	Down	Down
ADCYAP1	0.0468035	0.169297	-1.85487	0.131711	0.194918	unchaged	Unchanged
BEND6	0.103162	0.372883	-1.85382	0.0026377	0.00984536	Down	Down
PTGER2	0.0369536	0.133463	-1.85265	0.013515	0.0324657	Down	Down
VSX1	0.0212358	0.0766959	-1.85265	9.25e-06	0.000399818	Down	Down
VSIG1	0.0100564	0.0362918	-1.85153	0.344935	0.414444	unchaged	Unchanged
RAB3IL1	0.437567	1.57736	-1.84994	0.000757685	0.00431984	Down	Down
MS4A15	0.00609513	0.02197	-1.8498	0.397112	0.463268	unchaged	Unchanged
KCNIP3	0.0872118	0.313729	-1.84693	0.000438526	0.00307807	Down	Down
DAPP1	0.00401274	0.0144275	-1.84616	0.00577457	0.017245	Down	Down
DHRS3	0.639695	2.29781	-1.8448	0.00013374	0.00157855	Down	Down
PSG9	0.00114623	0.0041104	-1.84238	0.31468	0.385851	unchaged	Unchanged
PCED1B	0.0219951	0.0787987	-1.84099	0.0651284	0.111396	unchaged	Unchanged
NSG1	0.00351691	0.0125798	-1.83873	0.35455	0.4236	unchaged	Unchanged
FBLN2	0.00313434	0.0112109	-1.83867	0.445598	0.507684	unchaged	Unchanged
DOC2B	0.0306852	0.10971	-1.83808	0.00133617	0.00617006	Down	Down
ARHGAP20	0.0151566	0.0539633	-1.83203	0.0021804	0.00863092	Down	Down
HLA-B	0.541465	1.92214	-1.82777	6.2e-06	0.000322737	Down	Down
KLRG2	0.147222	0.522141	-1.82645	0.00194485	0.00793754	Down	Down
STRA6	0.000398884	0.00141415	-1.8259	0.288104	0.360111	unchaged	Unchanged
JDP2	0.821009	2.90908	-1.82509	0.000116475	0.00146493	Down	Down
ZNF185	0.110939	0.391822	-1.82043	1.86e-05	0.000565885	Down	Down
HUNK	0.0121244	0.0427977	-1.81962	0.0637711	0.109563	unchaged	Unchanged
POF1B	0.00679383	0.0239808	-1.81958	0.0315924	0.0631528	Down	Down
FAM180B	0.0130392	0.0459792	-1.81812	0.319349	0.390328	unchaged	Unchanged
HES4	2.21379	7.80528	-1.81793	0.00605834	0.0177922	Down	Down
ITLN2	0.0144225	0.050804	-1.81662	0.327035	0.397184	unchaged	Unchanged
IQCA1L	0.00437443	0.0153766	-1.81357	0.0856186	0.138904	unchaged	Unchanged
PPP1R15A	3.7476	13.1692	-1.81313	1.09e-07	6.85e-05	Down	Down
GUCY1B1	0.0111843	0.039294	-1.81283	0.00168527	0.00721518	Down	Down
CAMK2N1	0.983274	3.45254	-1.81199	0.000481868	0.00327163	Down	Down
HPD	0.0397147	0.139393	-1.81141	0.0344466	0.0676661	Down	Down
LHX9	0.0275668	0.0966942	-1.8105	0.00731138	0.0203821	Down	Down
LHFPL6	0.308676	1.08161	-1.80901	0.0027803	0.0102111	Down	Down
RAB3C	0.00652153	0.0228496	-1.80889	0.36395	0.432361	unchaged	Unchanged
NOVA2	0.00535877	0.0186853	-1.80193	0.00758315	0.0209718	Down	Down
LHFPL5	0.0157054	0.0547481	-1.80155	0.0911787	0.146138	unchaged	Unchanged
CAMK4	0.0465199	0.161987	-1.79996	3.97e-05	0.000826341	Down	Down
IFIT5	0.917397	3.18713	-1.79664	1.91e-06	0.000184536	Down	Down
SH3GL3	0.0203075	0.0703716	-1.79298	0.170576	0.238263	unchaged	Unchanged
HLA-DQA1	0.0020371	0.00705514	-1.79216	0.335353	0.40487	unchaged	Unchanged
PNMA2	2.16327	7.4909	-1.79192	7.71e-06	0.000361935	Down	Down
MMP13	0.00828756	0.0286856	-1.79131	0.167653	0.234959	unchaged	Unchanged
BRSK1	0.30409	1.04981	-1.78755	0.00110622	0.00545133	Down	Down
PIP5K1B	0.000636752	0.00219485	-1.78532	0.384157	0.451279	unchaged	Unchanged
PLA2G4D	0.00372739	0.012807	-1.78069	0.0744093	0.123988	unchaged	Unchanged
RNF150	0.0461359	0.158509	-1.78061	0.00289796	0.0105193	Down	Down
ELMOD1	0.0938235	0.321592	-1.77721	9.83e-06	0.000413016	Down	Down
TAFA4	0.0627266	0.214999	-1.77718	0.0119759	0.0296401	Down	Down
CD22	0.00330928	0.0113303	-1.77559	0.0725492	0.121558	unchaged	Unchanged
ITGB6	0.000395461	0.00135331	-1.77489	0.319414	0.390338	unchaged	Unchanged
STPG2	0.0043442	0.0148168	-1.77007	0.194985	0.264691	unchaged	Unchanged
ADAMTS19	0.0107066	0.0363753	-1.76445	0.0431235	0.0802525	Down	Down
F2	0.00425268	0.0144411	-1.76374	0.353979	0.422991	unchaged	Unchanged
MATN3	0.150233	0.509999	-1.76329	0.000550861	0.00356137	Down	Down
CYP2U1	0.333871	1.13146	-1.76082	1.85e-05	0.000563786	Down	Down
OR2V1	0.0248439	0.0840752	-1.75879	0.385795	0.452816	unchaged	Unchanged
KIF5C	0.234953	0.793888	-1.75656	0.000488424	0.00329959	Down	Down
EDNRA	0.00784845	0.0264069	-1.75044	0.00425847	0.0138423	Down	Down
ATP8A2	0.0365718	0.122976	-1.74957	0.00884431	0.0236173	Down	Down
NLRP1	0.00771294	0.0259299	-1.74926	0.0014208	0.00642574	Down	Down
CHAC1	0.702106	2.35662	-1.74696	2.67e-05	0.000668269	Down	Down
GNG13	0.0708034	0.23752	-1.74616	0.214587	0.285364	unchaged	Unchanged
SLCO5A1	0.00726917	0.0243663	-1.74503	0.0306789	0.0616121	Down	Down
ARHGEF6	0.068511	0.229622	-1.74486	0.000209294	0.00200478	Down	Down
MIR9-1HG	0.055261	0.185151	-1.74437	0.156864	0.222939	unchaged	Unchanged
SPSB4	0.0708594	0.236926	-1.74141	0.00216743	0.00859684	Down	Down
MRAP2	0.0262654	0.0877862	-1.74083	0.131201	0.194393	unchaged	Unchanged
TRANK1	0.079839	0.266492	-1.73893	0.00822419	0.0222935	Down	Down
ABCA1	0.0195036	0.0650049	-1.73681	0.000167923	0.00178707	Down	Down
RBM20	0.0439653	0.146435	-1.73582	0.000948948	0.00495586	Down	Down
CCDC184	0.074406	0.247586	-1.73444	0.0185515	0.041292	Down	Down
SARS1	15.8224	52.5874	-1.73275	1.3e-06	0.000145826	Down	Down
HMGCLL1	0.011219	0.0372404	-1.73092	0.0126249	0.0308702	Down	Down
RAET1L	0.10964	0.362275	-1.72431	0.0564251	0.0995699	unchaged	Unchanged
SNHG32	0.0058123	0.0191665	-1.72141	0.259342	0.331208	unchaged	Unchanged
NOD2	0.00657042	0.0216253	-1.71866	0.147817	0.212999	unchaged	Unchanged
RHOBTB3	0.458031	1.50681	-1.71798	1.54e-05	0.00050947	Down	Down
LMO1	0.0503989	0.165746	-1.71751	0.041733	0.0783729	Down	Down
RFPL2	0.0257379	0.0845697	-1.71625	0.0163058	0.0374303	Down	Down
ARHGEF2	1.12107	3.6834	-1.71616	1.09e-05	0.000435026	Down	Down
P2RY8	0.00335583	0.0109675	-1.7085	0.326368	0.396554	unchaged	Unchanged
NPDC1	0.654228	2.13761	-1.70813	3.51e-05	0.000771751	Down	Down
SMAD6	0.0573355	0.187331	-1.70809	0.0143367	0.0338975	Down	Down
ASNS	2.16537	7.06728	-1.70654	1.89e-06	0.000184536	Down	Down
TREML2	0.011785	0.0384361	-1.70551	0.288018	0.360036	unchaged	Unchanged
FXYD1	0.0202403	0.0659868	-1.70495	0.140461	0.204577	unchaged	Unchanged
TRABD2B	0.0104882	0.0341174	-1.70175	0.21432	0.285106	unchaged	Unchanged
OTC	0.00962097	0.0312958	-1.70172	0.10426	0.163071	unchaged	Unchanged
TMIE	0.416693	1.35246	-1.69853	5.36e-05	0.000973096	Down	Down
ADAMTS8	0.0243229	0.0788677	-1.69712	0.035877	0.0698413	Down	Down
PTPRE	0.165558	0.536378	-1.69592	1.15e-05	0.000444695	Down	Down
PPP1R14C	0.34797	1.12728	-1.69582	0.00174223	0.00735861	Down	Down
NRCAM	0.0349894	0.113343	-1.6957	0.00119632	0.00574208	Down	Down
PTGER3	0.00376465	0.0121833	-1.69431	0.0136511	0.03273	Down	Down
RRAD	0.157331	0.508336	-1.69198	0.00211663	0.00845121	Down	Down
SLCO2B1	0.0359071	0.115983	-1.69157	0.0630102	0.108499	unchaged	Unchanged
NOS1	0.000283789	0.000913274	-1.68623	0.403331	0.468618	unchaged	Unchanged
CIART	0.0331017	0.106378	-1.68422	0.0604623	0.105211	unchaged	Unchanged
HOXD1	0.757775	2.43233	-1.6825	0.00825965	0.0223589	Down	Down
SORL1	0.0382217	0.12232	-1.67819	2.37e-05	0.000640127	Down	Down
CHST11	0.322595	1.03167	-1.67719	0.00268887	0.00997431	Down	Down
CAV1	0.716458	2.28793	-1.67509	0.000103607	0.00136589	Down	Down
FOXD4	0.537168	1.71517	-1.6749	0.00114538	0.00558182	Down	Down
TBXAS1	0.0412387	0.131425	-1.67216	0.0010799	0.00538116	Down	Down
ALPG	0.0196112	0.0624824	-1.67177	0.0541117	0.0963556	unchaged	Unchanged
GPR176	0.270252	0.859664	-1.66947	0.00151821	0.00672041	Down	Down
DRAXIN	0.00699846	0.0222615	-1.66944	0.314011	0.385202	unchaged	Unchanged
ERBB4	0.0262995	0.0836296	-1.66898	0.278507	0.350463	unchaged	Unchanged
SYK	0.0209457	0.0661327	-1.65871	0.00614727	0.0179692	Down	Down
GLIS1	0.00300236	0.00947896	-1.65863	0.331054	0.401012	unchaged	Unchanged
SOX17	0.207987	0.656549	-1.65841	0.0130009	0.0315769	Down	Down
TLX3	0.0356347	0.112458	-1.65803	0.267803	0.339751	unchaged	Unchanged
CA3	0.0420602	0.132647	-1.65706	0.0390855	0.0745163	Down	Down
FEZ1	0.10953	0.344601	-1.6536	0.000953123	0.00497201	Down	Down
STT3A-AS1	0.10953	0.344601	-1.6536	0.000953123	0.00497201	Down	Down
RLN2	0.142314	0.44641	-1.64929	0.0690389	0.116654	unchaged	Unchanged
MOV10L1	0.00229403	0.0071895	-1.648	0.134769	0.198107	unchaged	Unchanged
DOCK3	0.092485	0.289297	-1.64526	1.41e-05	0.000492886	Down	Down
SLC22A15	0.02424	0.0758067	-1.64493	0.000725025	0.00420534	Down	Down
EML6	0.0417736	0.13064	-1.64493	0.00077367	0.00437125	Down	Down
RBP4	0.0303551	0.0948812	-1.64418	0.10467	0.16362	unchaged	Unchanged
DLX1	0.0673658	0.210394	-1.643	0.051082	0.0921796	unchaged	Unchanged
PI3	1.21423	3.77555	-1.63665	0.0092847	0.024448	Down	Down
SLC16A8	0.0586236	0.18212	-1.63534	0.0526726	0.0943289	unchaged	Unchanged
KRT85	0.00306547	0.0095205	-1.63493	0.399801	0.465496	unchaged	Unchanged
CREG2	0.0168457	0.0522254	-1.63237	0.138556	0.202209	unchaged	Unchanged
CEP126	0.0184757	0.0572696	-1.63214	0.00166734	0.00716662	Down	Down
H4C8	13.8543	42.836	-1.62849	0.00102258	0.00519495	Down	Down
PNMT	0.0466062	0.143775	-1.62522	0.05153	0.0927137	unchaged	Unchanged
SOSTDC1	0.00591211	0.0182135	-1.62326	0.446286	0.508342	unchaged	Unchanged
KLF2	1.40525	4.32891	-1.62318	0.00028212	0.00238317	Down	Down
CHST2	0.233678	0.718807	-1.62108	5.31e-06	0.000301454	Down	Down
H2AC21	0.110926	0.341138	-1.62076	0.128197	0.191252	unchaged	Unchanged
SVEP1	0.0451038	0.138591	-1.61951	0.000911359	0.00482484	Down	Down
VLDLR	0.449562	1.38095	-1.61907	9.01e-06	0.000394465	Down	Down
GPR152	0.0327788	0.100642	-1.61839	0.135184	0.19859	unchaged	Unchanged
C16orf89	0.00606645	0.0186213	-1.61803	0.412801	0.477416	unchaged	Unchanged
NAT8	0.0305917	0.0937798	-1.61614	0.214298	0.285104	unchaged	Unchanged
COPZ2	0.106433	0.325709	-1.61364	0.00860374	0.0230714	Down	Down
DLX2	0.0349885	0.107004	-1.61272	0.07932	0.130568	unchaged	Unchanged
GPR27	2.73676	8.35582	-1.61031	0.000301698	0.00246848	Down	Down
CORO1A	0.0474021	0.144685	-1.60989	0.000491836	0.00330912	Down	Down
SRXN1	45.4161	138.561	-1.60925	5.79e-06	0.000317831	Down	Down
RASSF10	0.0426885	0.130201	-1.60882	0.00107528	0.00536394	Down	Down
TPH1	0.0171258	0.0521771	-1.60724	0.00509006	0.0157107	Down	Down
CEBPG	8.97999	27.3548	-1.60701	3.72e-07	8.15e-05	Down	Down
SLC16A14	0.0449406	0.136819	-1.60617	0.00521527	0.0160179	Down	Down
TRIM25	4.08988	12.4506	-1.60609	1.71e-07	7.21e-05	Down	Down
RCOR2	0.201344	0.612559	-1.60519	0.00541262	0.0164727	Down	Down
PRICKLE1	0.0171698	0.0521743	-1.60347	0.0164353	0.0376614	Down	Down
QPCT	0.103636	0.314788	-1.60285	0.00738234	0.0205316	Down	Down
VIPR1	0.0114892	0.0348635	-1.60144	0.0507965	0.0918363	unchaged	Unchanged
TENM2	0.000353052	0.00106785	-1.59675	0.262237	0.334132	unchaged	Unchanged
ISG15	5.98058	18.0458	-1.5933	1.19e-06	0.000140441	Down	Down
IL10RA	0.0434146	0.130986	-1.59316	0.0450531	0.0831486	Down	Down
PDZD9	0.0219669	0.0662304	-1.59216	0.278039	0.349939	unchaged	Unchanged
SLC7A2	0.124736	0.37593	-1.59158	0.000152643	0.00169343	Down	Down
SOX6	0.00263909	0.00795206	-1.59129	0.0648203	0.110938	unchaged	Unchanged
PTGER1	0.986876	2.97223	-1.5906	0.000449993	0.00313503	Down	Down
HEY2	0.087492	0.263228	-1.58909	0.000859136	0.00464998	Down	Down
FAM110C	0.0609314	0.183284	-1.58882	0.0104566	0.0267184	Down	Down
MCC	0.0312063	0.09363	-1.58514	0.000411557	0.00297687	Down	Down
CDC42EP1	3.90606	11.7048	-1.58331	1e-05	0.000414811	Down	Down
ADAMTS3	0.0144586	0.0432689	-1.5814	0.083008	0.135449	unchaged	Unchanged
CAVIN4	0.279474	0.836294	-1.5813	0.00138814	0.00633382	Down	Down
PTX3	0.152036	0.454396	-1.57953	0.00151251	0.0067086	Down	Down
HLA-F	0.0957024	0.285929	-1.57903	0.00414645	0.0135753	Down	Down
IL32	0.0518445	0.154744	-1.57762	3.87e-06	0.000268455	Down	Down
CDC42EP3	0.235407	0.701308	-1.57489	0.000165903	0.00177638	Down	Down
ID3	10.858	32.3329	-1.57425	4.24e-06	0.00027271	Down	Down
FAM149A	0.0453999	0.135165	-1.57396	0.0244496	0.0513508	Down	Down
CFAP300	0.145512	0.43307	-1.57346	0.0417564	0.0784061	Down	Down
ABCA13	0.074059	0.220193	-1.57202	0.0205385	0.0446306	Down	Down
HCAR2	0.0075532	0.0224183	-1.56952	0.340956	0.410449	unchaged	Unchanged
ADRA1D	0.0919293	0.272787	-1.56918	0.0291927	0.0591438	Down	Down
KALRN	0.00696922	0.0206665	-1.56823	0.0305796	0.0614664	Down	Down
CCDC136	0.0292175	0.0865984	-1.56751	0.011443	0.0285994	Down	Down
STX11	0.0778941	0.230621	-1.56594	0.00466882	0.0147841	Down	Down
HDAC9	0.00692221	0.0204367	-1.56186	0.010991	0.0277297	Down	Down
FGF19	0.0734679	0.216635	-1.56008	0.118528	0.179844	unchaged	Unchanged
RIN2	0.161148	0.474818	-1.55899	0.00113337	0.00553179	Down	Down
ROPN1	0.00204982	0.00603745	-1.55844	0.500718	0.558442	unchaged	Unchanged
AGT	0.0237476	0.069811	-1.55567	0.201688	0.271786	unchaged	Unchanged
OIT3	0.0163312	0.0478414	-1.55063	0.310492	0.381835	unchaged	Unchanged
CLEC3B	0.0939745	0.275285	-1.55058	0.0280631	0.0573435	Down	Down
ANO4	0.0333995	0.0978306	-1.55046	0.000116328	0.00146493	Down	Down
CFAP70	0.0525849	0.153975	-1.54998	0.0517055	0.0929649	unchaged	Unchanged
NPR3	0.0415171	0.121391	-1.54788	0.00120434	0.00577203	Down	Down
NR1D2	3.50589	10.2474	-1.54741	1.56e-06	0.000160308	Down	Down
WNT5B	0.040233	0.117576	-1.54714	0.00121296	0.00579727	Down	Down
LTBP1	0.121871	0.355822	-1.5458	1.07e-05	0.000432159	Down	Down
FLNC	6.22928	18.1737	-1.54471	4.21e-06	0.00027271	Down	Down
TMOD2	0.114444	0.333655	-1.54371	4.78e-05	0.000921064	Down	Down
MITF	0.096339	0.280775	-1.54322	0.000198536	0.00195064	Down	Down
KCNS1	0.0176305	0.0513601	-1.54258	0.0213847	0.046128	Down	Down
FAM189A2	0.102338	0.297915	-1.54155	0.00157117	0.00687597	Down	Down
FLNA	7.38456	21.4724	-1.5399	7.72e-07	0.000112948	Down	Down
TPH2	0.00613023	0.0178222	-1.53966	0.348204	0.417573	unchaged	Unchanged
FUT1	0.183966	0.534597	-1.53901	0.00327544	0.0114865	Down	Down
B3GALNT1	0.350148	1.01716	-1.53851	0.000156786	0.00172303	Down	Down
FTH1	235.848	684.673	-1.53756	1.13e-07	6.85e-05	Down	Down
SLC7A5	27.4047	79.4937	-1.53642	4.53e-06	0.000281216	Down	Down
KLF15	0.0787526	0.228365	-1.53594	0.000864891	0.00466514	Down	Down
SULT4A1	0.01267	0.0367009	-1.5344	0.127103	0.189994	unchaged	Unchanged
CCL26	0.0354412	0.102646	-1.53418	0.336441	0.406148	unchaged	Unchanged
VSIR	1.97043	5.69921	-1.53225	5.99e-06	0.00032189	Down	Down
LCA5	0.0639947	0.185088	-1.53219	0.000683119	0.00404162	Down	Down
GALNT18	0.311783	0.900357	-1.52995	0.0145931	0.0343033	Down	Down
FLACC1	0.00951143	0.0274529	-1.52922	0.12393	0.18632	unchaged	Unchanged
ELOVL2	0.426716	1.23086	-1.52832	6.55e-05	0.00108081	Down	Down
ASS1	4.32909	12.4774	-1.52717	1.69e-06	0.000170335	Down	Down
KCNK15	1.7009	4.90194	-1.52705	0.000283498	0.00238605	Down	Down
HSPB8	1.07878	3.09683	-1.5214	0.000143688	0.00163506	Down	Down
SH2D6	0.0604999	0.173501	-1.51994	0.00130376	0.00606735	Down	Down
CCSER1	0.0303223	0.0869115	-1.51917	0.00924782	0.0243835	Down	Down
CSF1	0.186007	0.533143	-1.51916	0.00124137	0.0058801	Down	Down
SKIL	0.139426	0.398702	-1.51581	0.000125378	0.00151807	Down	Down
GAD2	0.0115168	0.0329239	-1.5154	0.0143789	0.0339574	Down	Down
TRIM16L	2.80111	7.99672	-1.51341	2.31e-06	0.000201559	Down	Down
USP44	0.201868	0.576069	-1.51283	0.000510305	0.00338642	Down	Down
ATRNL1	0.0917567	0.261815	-1.51266	0.0109318	0.0276105	Down	Down
CHN1	0.1214	0.345098	-1.50723	0.000291026	0.00241787	Down	Down
C1QTNF1	0.0173686	0.0491268	-1.50003	0.16982	0.237418	unchaged	Unchanged
TACR2	0.0353261	0.0999174	-1.5	0.0920998	0.147357	unchaged	Unchanged
BEND4	0.0853569	0.241416	-1.49994	4.12e-06	0.00027271	Down	Down
CTH	1.47067	4.15801	-1.49941	6.83e-05	0.00110002	Down	Down
ABCF1	0.0163058	0.0460331	-1.49729	0.257232	0.328909	unchaged	Unchanged
ARHGEF33	0.0407118	0.114931	-1.49725	0.0321386	0.0639944	Down	Down
ETV7	0.00999237	0.0281692	-1.49522	0.0175803	0.0396571	Down	Down
TIMP4	0.0165629	0.0466855	-1.49502	0.373745	0.441647	unchaged	Unchanged
FAM71F1	0.019168	0.0540125	-1.4946	0.0492244	0.089483	Down	Down
NR0B1	2.59768	7.31404	-1.49345	2.69e-05	0.000671666	Down	Down
TMSB15B	0.0482981	0.135929	-1.49282	0.0329482	0.0652768	Down	Down
SGCB	1.26954	3.56683	-1.49034	7.94e-06	0.000369206	Down	Down
FGF12	0.287587	0.807857	-1.4901	0.000375656	0.00280432	Down	Down
KCNH2	0.0492283	0.138024	-1.48736	0.00419798	0.0137018	Down	Down
PLCB4	0.0336245	0.0942206	-1.48653	0.111038	0.171227	unchaged	Unchanged
SYDE1	0.539462	1.51125	-1.48615	6.52e-05	0.00107879	Down	Down
PPEF2	0.00264087	0.00739165	-1.48489	0.195226	0.264914	unchaged	Unchanged
LURAP1L	3.03765	8.50157	-1.48477	3.04e-05	0.000706781	Down	Down
RND3	0.98942	2.76594	-1.48312	4.99e-06	0.000298463	Down	Down
KCTD15	0.470341	1.31312	-1.48122	0.000152804	0.00169343	Down	Down
PPP1R42	0.00400523	0.0111766	-1.48053	0.373123	0.441057	unchaged	Unchanged
RAB40A	0.259987	0.723132	-1.47582	0.000219873	0.00205339	Down	Down
C5	0.903627	2.51218	-1.47514	3.21e-05	0.000728946	Down	Down
NKX1-2	0.0629588	0.174915	-1.47417	0.00560015	0.0168885	Down	Down
ERICH5	0.244915	0.680227	-1.47373	0.0146718	0.0344531	Down	Down
AARD	0.0460852	0.127948	-1.47318	0.027842	0.0569845	Down	Down
HEPACAM2	0.00249104	0.00691039	-1.47202	0.37736	0.444997	unchaged	Unchanged
KRT80	2.62386	7.27338	-1.47094	1.32e-05	0.00046945	Down	Down
UNC5B	0.0642016	0.177938	-1.4707	0.000623557	0.00382362	Down	Down
KRT17	0.0451001	0.124881	-1.46935	0.0589727	0.103164	unchaged	Unchanged
FOXL2	1.3266	3.66035	-1.46425	4.84e-05	0.000925644	Down	Down
SLC22A3	0.0144288	0.0398045	-1.46397	0.0762704	0.126564	unchaged	Unchanged
PLCL1	0.00322579	0.00888422	-1.46159	0.188945	0.258551	unchaged	Unchanged
COTL1	5.2014	14.3162	-1.46068	4.34e-06	0.000276196	Down	Down
FBXW10	0.0478983	0.131798	-1.46028	0.00206793	0.00831297	Down	Down
AOX1	0.0332445	0.0913942	-1.45899	0.0331996	0.0656901	Down	Down
PRIMA1	0.00160569	0.00441291	-1.45853	0.163945	0.231086	unchaged	Unchanged
KLHL29	0.367563	1.00983	-1.45804	5.8e-06	0.000317831	Down	Down
RSAD2	0.00592454	0.0162753	-1.45791	0.0105181	0.0268396	Down	Down
DISC1	0.007793	0.0213811	-1.45609	0.0265501	0.0548396	Down	Down
TTLL11	0.0652568	0.178889	-1.45486	0.00528425	0.0161726	Down	Down
VWCE	0.0416589	0.114108	-1.45371	0.00161173	0.00701733	Down	Down
CCDC170	0.00456184	0.0124817	-1.45212	0.0485773	0.0885282	Down	Down
PIK3AP1	0.118495	0.323979	-1.45108	0.000185504	0.00187392	Down	Down
FN1	0.111717	0.305421	-1.45096	7.69e-05	0.00116075	Down	Down
SAMD12	0.104595	0.285915	-1.45077	4.96e-05	0.000936057	Down	Down
NFKBIL1	0.0118336	0.0322931	-1.44834	0.486906	0.545251	unchaged	Unchanged
NPHP1	0.0771379	0.209451	-1.4411	0.000220511	0.00205669	Down	Down
ALOX5	0.00751517	0.0203982	-1.44056	0.192238	0.261657	unchaged	Unchanged
TSC22D3	0.283434	0.76921	-1.44037	5.95e-05	0.00102997	Down	Down
FNDC1	0.0214119	0.0580862	-1.43978	5.4e-05	0.000977411	Down	Down
HLA-DQB1	0.0255384	0.0692319	-1.43877	0.0016677	0.00716662	Down	Down
BST2	0.0525079	0.142253	-1.43785	0.205352	0.275861	unchaged	Unchanged
ABCA6	0.0102252	0.0276699	-1.43618	0.0839336	0.1367	unchaged	Unchanged
MYRIP	0.0332303	0.0899207	-1.43615	8.28e-05	0.00118992	Down	Down
CCN5	0.412584	1.11471	-1.43391	6.52e-05	0.00107879	Down	Down
STK32A	0.121409	0.327991	-1.43378	0.000181747	0.00185546	Down	Down
ABCA12	0.00256757	0.00693498	-1.43349	0.1015	0.159495	unchaged	Unchanged
IL1RL2	0.0158571	0.0428058	-1.43268	0.136923	0.200631	unchaged	Unchanged
ASPHD2	0.417423	1.12486	-1.43017	4.43e-05	0.000889469	Down	Down
ODAD4	0.0727077	0.195909	-1.43001	0.000555293	0.0035783	Down	Down
TGFBI	0.377593	1.01703	-1.42946	0.00010014	0.00133717	Down	Down
NAT8L	2.87836	7.75001	-1.42895	4.68e-05	0.000908157	Down	Down
ALOXE3	0.0544646	0.146645	-1.42893	0.000667634	0.00398013	Down	Down
IFI6	1.21179	3.25271	-1.42451	0.00354733	0.0121358	Down	Down
NFAM1	0.00253951	0.00681521	-1.42421	0.277474	0.349355	unchaged	Unchanged
CLIC5	0.10755	0.288502	-1.42357	0.0334994	0.0661978	Down	Down
KRT10-AS1	1.37378	3.68242	-1.4225	0.000288328	0.0024052	Down	Down
MAGI2	0.0127883	0.0342573	-1.42159	0.00803156	0.0218788	Down	Down
CPNE7	3.34168	8.93448	-1.41881	2.11e-05	0.000600401	Down	Down
ADTRP	0.0107215	0.0286522	-1.41814	0.0464703	0.0852887	Down	Down
DOP1A	0.0723616	0.193143	-1.41637	0.0232454	0.049264	Down	Down
ADGRG1	0.0166278	0.0443461	-1.41521	0.000408973	0.00296796	Down	Down
PCK2	0.993361	2.6471	-1.41403	5.23e-05	0.000962032	Down	Down
CYP2C9	0.0542743	0.144581	-1.41353	0.0716879	0.120378	unchaged	Unchanged
CABP1	0.02022	0.0538496	-1.41316	0.00713248	0.0200608	Down	Down
BMP7	0.00643423	0.0171337	-1.413	0.362659	0.431013	unchaged	Unchanged
SNTB1	0.848311	2.25842	-1.41265	3.42e-05	0.000760053	Down	Down
GSDME	0.194586	0.51786	-1.41215	0.00116618	0.00565793	Down	Down
FOXI3	0.0358821	0.0953294	-1.40966	0.00627881	0.0182456	Down	Down
SPATA17	0.0696928	0.184799	-1.40688	0.0061273	0.0179247	Down	Down
ULBP1	1.07919	2.86109	-1.40661	1.76e-05	0.0005505	Down	Down
CAPN14	0.0164194	0.0435133	-1.40605	0.010942	0.0276312	Down	Down
SLC1A4	1.34055	3.55192	-1.40578	7.61e-05	0.00115139	Down	Down
SQSTM1	16.6495	44.1138	-1.40575	0.000937715	0.00491206	Down	Down
DLGAP4	0.4504	1.19308	-1.40541	6.22e-05	0.00105723	Down	Down
UNC13D	0.0500879	0.132678	-1.4054	0.00043629	0.00306923	Down	Down
SLC16A7	0.00786366	0.020806	-1.40373	0.0985999	0.155741	unchaged	Unchanged
PSMB8	0.0326478	0.0861913	-1.40056	0.339248	0.408768	unchaged	Unchanged
SAA2-SAA4	0.00986214	0.0260256	-1.39996	0.508875	0.565494	unchaged	Unchanged
NUDT6	0.88667	2.33924	-1.39957	0.00588663	0.01747	Down	Down
UBE2L6	0.794993	2.09638	-1.39889	0.000169997	0.00179393	Down	Down
HOXD8	0.0949008	0.250117	-1.39811	0.0793263	0.130568	unchaged	Unchanged
SMIM24	0.0467703	0.123261	-1.39805	0.189194	0.258815	unchaged	Unchanged
TXNIP	5.95796	15.6779	-1.39584	2.02e-06	0.000190075	Down	Down
TTLL7	0.134068	0.352462	-1.3945	8.89e-05	0.00123421	Down	Down
ADGRV1	0.122908	0.322727	-1.39274	0.00184393	0.00766388	Down	Down
GADD45A	6.71448	17.6217	-1.39201	2.79e-05	0.000681568	Down	Down
TGFB1I1	0.064326	0.168696	-1.39095	0.000210224	0.00201089	Down	Down
DOK6	0.00261029	0.00684367	-1.39056	0.0539331	0.0960937	unchaged	Unchanged
CNTN4	0.000314645	0.000824853	-1.39041	0.381143	0.448355	unchaged	Unchanged
P3H2	0.197995	0.518985	-1.39023	0.00558794	0.0168628	Down	Down
CD200	0.0192762	0.0504611	-1.38835	0.13999	0.203978	unchaged	Unchanged
DCT	0.00687549	0.0179728	-1.38628	0.181987	0.250846	unchaged	Unchanged
PKIG	0.377284	0.985684	-1.38547	0.00120372	0.0057711	Down	Down
OR2K2	0.0190038	0.0495773	-1.38339	0.422998	0.486553	unchaged	Unchanged
MT1M	0.779066	2.03239	-1.38336	0.0131109	0.0317769	Down	Down
LYPD6B	0.0700905	0.182827	-1.38319	0.0147765	0.0346046	Down	Down
TMEM59L	0.334263	0.870871	-1.38148	0.000882716	0.0047207	Down	Down
PKHD1L1	0.0242622	0.0631813	-1.38079	0.00684785	0.0194969	Down	Down
C1QTNF9B	0.0238951	0.0622078	-1.38038	0.291286	0.363003	unchaged	Unchanged
CDR2L	7.61552	19.8228	-1.38014	5.47e-05	0.000981322	Down	Down
TTC9	0.295951	0.769813	-1.37915	0.0117386	0.0291575	Down	Down
PSAT1	56.1757	146.07	-1.37864	1.28e-06	0.000145826	Down	Down
CATSPERE	0.029859	0.0776328	-1.3785	0.000828804	0.00456031	Down	Down
PTPRU	0.336954	0.874806	-1.37641	1.28e-06	0.000145826	Down	Down
RGPD5	0.00263893	0.0068498	-1.37611	0.0323206	0.0642287	Down	Down
ANXA8	0.0243	0.0629894	-1.37415	0.0538331	0.0959576	unchaged	Unchanged
ADM2	1.72431	4.46937	-1.37406	0.000168778	0.00178929	Down	Down
PARM1	0.439801	1.13926	-1.37317	0.0003127	0.00250912	Down	Down
RGS16	0.280483	0.726243	-1.37254	0.000694993	0.00408734	Down	Down
BCAN	1.00552	2.60147	-1.37139	0.0099215	0.0256415	Down	Down
MAGED4	0.0082399	0.0213135	-1.37107	0.368755	0.436828	unchaged	Unchanged
ENPP2	0.00672183	0.0173825	-1.37071	0.0602846	0.104998	unchaged	Unchanged
TBC1D9	1.14463	2.95655	-1.36903	1.57e-05	0.000512139	Down	Down
CSF2RA	0.0191875	0.0495552	-1.36887	0.00694556	0.0197019	Down	Down
PELI2	0.0775599	0.200182	-1.36793	0.0084483	0.0227847	Down	Down
PATL2	0.0189129	0.0487605	-1.36635	0.0527945	0.0945166	unchaged	Unchanged
RHOXF2	0.0171361	0.0441687	-1.36598	0.434678	0.497129	unchaged	Unchanged
PDLIM3	0.110166	0.283834	-1.36537	0.000163154	0.00175939	Down	Down
SYNPO	0.327049	0.842516	-1.3652	1.55e-05	0.00050947	Down	Down
GPX8	1.15581	2.97703	-1.36497	0.00097572	0.00504037	Down	Down
SLC28A1	0.0171486	0.0441263	-1.36355	0.121506	0.183515	unchaged	Unchanged
HTRA3	0.0383176	0.0984782	-1.3618	0.047004	0.0860499	Down	Down
PSG2	0.00200155	0.00513629	-1.35961	0.170647	0.238332	unchaged	Unchanged
CCPG1	0.796294	2.0405	-1.35755	1.77e-06	0.000177476	Down	Down
IRX5	0.0600738	0.153687	-1.35519	0.00198609	0.00807005	Down	Down
MED12L	0.0583885	0.149294	-1.3544	0.000962547	0.00499558	Down	Down
NPNT	0.0446365	0.114082	-1.35378	0.0375641	0.0723653	Down	Down
LOX	0.12493	0.319282	-1.35371	0.00208092	0.00834243	Down	Down
DLK2	0.140891	0.359893	-1.35298	0.0670912	0.113935	unchaged	Unchanged
C7orf57	0.0125519	0.0320608	-1.3529	0.157831	0.224018	unchaged	Unchanged
FAM229B	0.92145	2.35239	-1.35215	0.00172297	0.0073086	Down	Down
CD244	0.00270199	0.00689767	-1.35209	0.39392	0.460357	unchaged	Unchanged
MEGF11	0.0142885	0.0364691	-1.35182	0.0076857	0.0211579	Down	Down
HRG	0.0458953	0.117046	-1.35066	0.303222	0.375168	unchaged	Unchanged
PGPEP1L	0.0240767	0.0613847	-1.35024	0.326529	0.39668	unchaged	Unchanged
RASD2	0.0309051	0.0787876	-1.35012	0.0331056	0.0655511	Down	Down
TUBE1	1.1465	2.92268	-1.35005	1.72e-05	0.000544131	Down	Down
RGS5	0.104174	0.265437	-1.34937	0.0107888	0.0273343	Down	Down
CFAP61	0.00307398	0.00782771	-1.34848	0.308143	0.379558	unchaged	Unchanged
NPIPB6	0.0804412	0.20479	-1.34814	0.0294062	0.0594803	Down	Down
CCDC38	0.040165	0.102243	-1.348	0.0845924	0.137579	unchaged	Unchanged
GARS1	37.9145	96.4335	-1.34679	0.000432778	0.0030634	Down	Down
ALG1L	0.239981	0.609351	-1.34435	0.0191342	0.0422845	Down	Down
RNF180	0.0476253	0.120924	-1.3443	0.0220886	0.0473503	Down	Down
ZC3H8	0.463909	1.17761	-1.34395	0.000118671	0.00148237	Down	Down
CTRB2	0.0114987	0.0291701	-1.34302	0.022286	0.0476108	Down	Down
MCOLN2	0.208999	0.53019	-1.34301	0.000730217	0.0042243	Down	Down
IARS1	8.05317	20.408	-1.3415	5.28e-05	0.000962766	Down	Down
GPT2	1.73348	4.38774	-1.33981	0.000220525	0.00205669	Down	Down
CYP4F11	1.33478	3.3784	-1.33974	1.48e-05	0.000501111	Down	Down
STS	0.0804687	0.203417	-1.33794	0.000253147	0.00223987	Down	Down
FLT3	0.00800618	0.0202199	-1.33659	0.0808847	0.132627	unchaged	Unchanged
MAP10	0.14101	0.356118	-1.33656	0.0149614	0.0349487	Down	Down
AFAP1L2	0.0613814	0.154806	-1.33458	0.00186299	0.0077106	Down	Down
ROR2	0.0161708	0.0407624	-1.33385	0.0316883	0.0632987	Down	Down
SERF1B	0.0204671	0.0515633	-1.33304	0.18388	0.253075	unchaged	Unchanged
CBY3	0.263136	0.662555	-1.33223	0.172772	0.240571	unchaged	Unchanged
FBXO32	0.0742783	0.186727	-1.32992	0.0393484	0.0749347	Down	Down
LONP1	3.23381	8.12678	-1.32945	3.24e-07	7.96e-05	Down	Down
ORM2	0.115314	0.289616	-1.32858	0.0167714	0.0382743	Down	Down
GSG1	0.0010999	0.00276208	-1.32838	0.452622	0.514158	unchaged	Unchanged
JUN	12.8725	32.3174	-1.32802	7.78e-05	0.0011638	Down	Down
ROPN1L	0.0128208	0.0321538	-1.32651	0.432116	0.494692	unchaged	Unchanged
CACNA1D	0.00271563	0.00680655	-1.32563	0.0247809	0.0518967	Down	Down
SLC3A2	7.99519	20.0331	-1.32518	2.57e-06	0.000213413	Down	Down
SAMD13	0.0539626	0.134958	-1.32248	0.000840714	0.00458852	Down	Down
SNCB	0.00897967	0.0224549	-1.3223	0.150361	0.216079	unchaged	Unchanged
JMY	0.489312	1.2234	-1.32207	1.18e-05	0.000451982	Down	Down
ZNF540	0.0280295	0.0700596	-1.32164	0.0406427	0.076806	Down	Down
FLYWCH2	1.32157	3.29946	-1.31998	7.18e-05	0.0011311	Down	Down
FAM171B	0.551427	1.37615	-1.3194	0.000489853	0.0033031	Down	Down
ANKRD1	0.201506	0.502455	-1.31817	0.0001649	0.00177268	Down	Down
MEF2C	0.00876697	0.021837	-1.31662	0.00329214	0.0115158	Down	Down
TAFA2	0.0681616	0.169735	-1.31625	0.0623167	0.107506	unchaged	Unchanged
ALX4	0.125386	0.312044	-1.31537	0.00484012	0.0151802	Down	Down
ARFGEF3	0.209419	0.521132	-1.31526	3.77e-05	0.000807329	Down	Down
KSR2	0.0573939	0.142737	-1.31439	0.0162748	0.0373779	Down	Down
SPARCL1	0.00225226	0.00559436	-1.3126	0.369062	0.437079	unchaged	Unchanged
SLC44A5	0.0291485	0.0723177	-1.31093	0.000866754	0.00467322	Down	Down
TRPM8	0.00112683	0.00279527	-1.31072	0.406238	0.47136	unchaged	Unchanged
PHLDA3	1.17287	2.90639	-1.30918	8.59e-05	0.00121465	Down	Down
ENHO	3.03053	7.501	-1.30751	0.00214618	0.00853955	Down	Down
SYNPO2	0.00451491	0.0111718	-1.30709	0.0292218	0.0591594	Down	Down
UPP1	1.87906	4.64851	-1.30675	2.34e-06	0.000201634	Down	Down
SLC25A27	0.198756	0.491189	-1.30528	0.00149534	0.00666027	Down	Down
BIK	0.270796	0.668645	-1.30403	0.0150285	0.0350699	Down	Down
ZNF667	0.157888	0.389799	-1.30383	0.000330397	0.00259265	Down	Down
POGLUT2	0.541449	1.33642	-1.30348	7.16e-05	0.00112948	Down	Down
FLRT1	0.32048	0.790946	-1.30334	0.000675856	0.00401413	Down	Down
GATA6	0.0572538	0.141294	-1.30326	0.0284785	0.058029	Down	Down
LSMEM1	1.47579	3.63998	-1.30245	6.2e-06	0.000322737	Down	Down
PRDM13	0.631407	1.55689	-1.30203	0.00309002	0.0109867	Down	Down
ZCWPW1	0.0645881	0.159154	-1.30108	0.00333885	0.0116279	Down	Down
NARS1	4.10985	10.1074	-1.29825	0.000194285	0.00192652	Down	Down
WBP2NL	0.0124434	0.0305972	-1.29802	0.128889	0.191953	unchaged	Unchanged
CA13	0.329491	0.809921	-1.29754	0.0072034	0.0201967	Down	Down
AK5	0.00806645	0.0198109	-1.29629	0.238561	0.310325	unchaged	Unchanged
IDH1	12.8192	31.4717	-1.29575	1.31e-05	0.000468231	Down	Down
IQCH	0.0749755	0.18374	-1.29318	0.00101147	0.0051632	Down	Down
IFIT3	0.281511	0.689164	-1.29165	0.000929413	0.0048834	Down	Down
CCN1	5.47914	13.407	-1.29097	6.11e-06	0.000322737	Down	Down
NWD2	0.00482197	0.0117925	-1.29018	0.412165	0.476915	unchaged	Unchanged
F5	0.00202817	0.00495542	-1.28883	0.346901	0.416299	unchaged	Unchanged
KCNMA1	0.0100346	0.0244939	-1.28744	0.239968	0.311773	unchaged	Unchanged
EIF4EBP1	44.6732	109.017	-1.28707	1.09e-05	0.000435026	Down	Down
PURG	0.0654306	0.15961	-1.28652	0.0955082	0.15179	unchaged	Unchanged
MOXD1	1.16523	2.84126	-1.28591	4.99e-06	0.000298463	Down	Down
KLF10	1.69084	4.11664	-1.28372	0.000266233	0.0023054	Down	Down
CMTM3	0.434604	1.05731	-1.28263	0.00269606	0.00999293	Down	Down
MT1E	19.3367	46.9957	-1.28119	0.000324238	0.0025662	Down	Down
PLCL2	0.0999294	0.242792	-1.28074	0.00101314	0.00516447	Down	Down
ZNF625	0.0652083	0.158399	-1.28044	0.00464663	0.0147374	Down	Down
HSPA13	20.9726	50.9389	-1.28026	8.04e-07	0.000115149	Down	Down
POLR3C	7.6484	18.5763	-1.28023	3.55e-08	4.58e-05	Down	Down
MRNIP	7.56591	18.3702	-1.27978	3.85e-06	0.000268455	Down	Down
CEACAM20	0.00296786	0.00720284	-1.27914	0.0889037	0.143257	unchaged	Unchanged
ANKRD45	0.031909	0.0774206	-1.27876	0.224207	0.295388	unchaged	Unchanged
SHISAL2A	0.0558197	0.135419	-1.27858	0.467445	0.52761	unchaged	Unchanged
HERPUD1	1.41047	3.4128	-1.27478	1.69e-05	0.000538411	Down	Down
DUSP12	6.54263	15.8301	-1.27473	5.17e-06	0.000299901	Down	Down
UCHL1	69.6399	168.489	-1.27467	1.97e-07	7.21e-05	Down	Down
TREML1	0.00608251	0.014701	-1.27317	0.41787	0.482206	unchaged	Unchanged
FOSL1	3.10379	7.49745	-1.27237	2.12e-06	0.000192792	Down	Down
MB21D2	0.552803	1.33394	-1.27085	0.000408741	0.00296783	Down	Down
KRT81	0.982702	2.37014	-1.27015	1.44e-06	0.00015264	Down	Down
FOXC1	1.98769	4.79348	-1.26998	0.000656477	0.00393288	Down	Down
SPINK2	0.453621	1.0934	-1.26926	0.00715081	0.020086	Down	Down
MDGA2	0.0231753	0.0558499	-1.26896	0.0578242	0.101524	unchaged	Unchanged
PPM1E	2.26526	5.45826	-1.26876	7.38e-06	0.000350149	Down	Down
RIMS2	0.0431171	0.10385	-1.26816	0.00433357	0.0140052	Down	Down
WWC3	0.493319	1.18818	-1.26816	4.07e-05	0.000837453	Down	Down
PFKFB1	0.0175769	0.0423308	-1.26803	0.000879722	0.00471565	Down	Down
CRABP1	0.185984	0.447625	-1.26711	0.0708211	0.119125	unchaged	Unchanged
HECW1	0.0761851	0.183362	-1.26711	0.000641623	0.00388656	Down	Down
CRIM1	1.7556	4.22518	-1.26705	2.51e-07	7.21e-05	Down	Down
UBR1	1.65962	3.99345	-1.26678	0.150452	0.216142	unchaged	Unchanged
PPM1M	0.284386	0.684267	-1.26671	0.000968893	0.00501108	Down	Down
IGSF9	0.0187046	0.0449922	-1.26628	0.113979	0.174728	unchaged	Unchanged
CX3CR1	0.0124772	0.0300058	-1.26595	0.0986034	0.155741	unchaged	Unchanged
TNFRSF8	0.00244	0.00585225	-1.26211	0.447885	0.509587	unchaged	Unchanged
JAKMIP1	0.0249658	0.0598596	-1.26163	0.00378348	0.0127143	Down	Down
VEGFA	2.08314	4.98949	-1.26013	6.3e-06	0.000322737	Down	Down
PDGFRL	0.241469	0.578172	-1.25966	0.0578469	0.101524	unchaged	Unchanged
MAL2	4.46494	10.6783	-1.25796	6.26e-06	0.000322737	Down	Down
KRT4	0.0153898	0.0367975	-1.25763	0.348632	0.417932	unchaged	Unchanged
ARL6	0.151215	0.360747	-1.25439	0.012481	0.0306092	Down	Down
OSCAR	0.0174034	0.0414369	-1.25155	0.238735	0.310463	unchaged	Unchanged
MOK	0.0982804	0.233736	-1.24991	0.00588066	0.0174636	Down	Down
NFATC2	0.080171	0.190595	-1.24936	0.00112959	0.00552308	Down	Down
SLC7A8	0.00409269	0.00972755	-1.24903	0.0156369	0.0362325	Down	Down
FAM216A	0.916294	2.17631	-1.248	6.41e-06	0.000325446	Down	Down
PLD4	0.0119877	0.02845	-1.24687	0.208096	0.278707	unchaged	Unchanged
CCDC116	0.0175568	0.0416548	-1.24645	0.23167	0.302903	unchaged	Unchanged
ANKRD2	0.163021	0.385128	-1.24028	0.000495544	0.00332105	Down	Down
ITGB3	0.0372128	0.087908	-1.24019	0.0965951	0.153183	unchaged	Unchanged
RRS1	4.10224	9.68526	-1.23938	2.41e-06	0.000205203	Down	Down
TMEM268	0.54107	1.27664	-1.23846	4.46e-05	0.000891784	Down	Down
CXCL5	1.25293	2.95614	-1.23841	0.00011512	0.00146183	Down	Down
CIB4	0.00498042	0.0117471	-1.23797	0.424042	0.487547	unchaged	Unchanged
FOXD3	1.65634	3.90643	-1.23786	0.0345891	0.0678751	Down	Down
PLAAT1	1.77764	4.19124	-1.23742	0.000455947	0.00316094	Down	Down
GJD3	5.06589	11.9425	-1.23722	0.000815899	0.00451377	Down	Down
VXN	0.0155548	0.0366609	-1.23688	0.027811	0.0569463	Down	Down
MTTP	0.00962813	0.0226897	-1.23671	0.272886	0.3449	unchaged	Unchanged
AKT3	0.491412	1.15767	-1.23622	7.12e-05	0.00112731	Down	Down
UCN2	0.0166334	0.039178	-1.23596	0.466239	0.526508	unchaged	Unchanged
BEX4	0.151398	0.356594	-1.23593	0.0906524	0.145429	unchaged	Unchanged
MARS1	6.95371	16.3763	-1.23576	5.92e-05	0.00102914	Down	Down
TRPM6	0.0051851	0.0122095	-1.23557	0.014373	0.0339535	Down	Down
NEFL	0.0660425	0.155479	-1.23525	0.00836145	0.0226034	Down	Down
TRAF3IP2	0.421547	0.991622	-1.2341	0.00342193	0.0118112	Down	Down
CYP4F3	0.208042	0.488901	-1.23267	0.00107141	0.00535432	Down	Down
CABP4	0.00878033	0.0205415	-1.2262	0.155125	0.220992	unchaged	Unchanged
ST6GAL1	0.19379	0.453272	-1.22588	0.000153112	0.00169343	Down	Down
SDK1	0.0583299	0.13637	-1.22522	0.0714365	0.120029	unchaged	Unchanged
AKAP7	0.0843922	0.19727	-1.22499	0.00034248	0.00264981	Down	Down
PROCR	2.11918	4.9531	-1.22483	0.000365679	0.00275611	Down	Down
SMKR1	0.643791	1.5045	-1.22462	0.0061187	0.0179123	Down	Down
MAP7D3	0.152236	0.355334	-1.22287	2.76e-05	0.000679144	Down	Down
FJX1	4.95823	11.5639	-1.22173	0.00060086	0.00374329	Down	Down
NXPH3	0.0980905	0.228665	-1.22105	0.0108579	0.0274541	Down	Down
KLHL32	0.0217632	0.050725	-1.22081	0.285057	0.357046	unchaged	Unchanged
SH3BGR	0.0873732	0.2036	-1.22047	0.000165857	0.00177638	Down	Down
SLC7A7	0.016351	0.038085	-1.21984	0.0967186	0.153308	unchaged	Unchanged
ZNF582	0.116217	0.2706	-1.21933	0.000442662	0.00309704	Down	Down
BOD1	2.93053	6.82094	-1.21881	3.49e-06	0.000249774	Down	Down
SLC38A5	0.0116704	0.027145	-1.21783	0.128189	0.191252	unchaged	Unchanged
TBCEL	0.137198	0.319085	-1.21768	0.00105929	0.005313	Down	Down
GTF2IRD1	0.821133	1.90933	-1.21738	5.51e-07	0.000100126	Down	Down
FANK1	0.0166517	0.0387002	-1.21667	0.142496	0.207001	unchaged	Unchanged
USP50	0.0412711	0.0959075	-1.21651	0.242781	0.31451	unchaged	Unchanged
LAT	0.095668	0.222302	-1.21641	0.00944469	0.0247695	Down	Down
ALDH3B1	2.2757	5.28482	-1.21554	4.82e-05	0.000924061	Down	Down
MYLK2	0.0173566	0.0402812	-1.21462	0.360557	0.429216	unchaged	Unchanged
GDAP1	1.08297	2.512	-1.21384	1.43e-05	0.000495746	Down	Down
BBC3	0.610591	1.41621	-1.21376	0.000342413	0.00264981	Down	Down
RGL1	0.0725337	0.167826	-1.21024	0.0103595	0.0265192	Down	Down
DCLK2	0.0669114	0.154809	-1.21016	0.000173788	0.00181057	Down	Down
DNAJC12	0.478304	1.10641	-1.20988	0.000271669	0.00233344	Down	Down
ARNTL	0.21913	0.506737	-1.20945	0.00988764	0.0255866	Down	Down
NHSL2	0.00715557	0.0165438	-1.20915	0.255204	0.326861	unchaged	Unchanged
PROM1	0.00289058	0.00667982	-1.20845	0.330747	0.400711	unchaged	Unchanged
CYBRD1	1.27085	2.93637	-1.20824	2.56e-07	7.21e-05	Down	Down
DACT1	0.00187966	0.00434283	-1.20817	0.250284	0.322054	unchaged	Unchanged
TMOD4	0.05422	0.125201	-1.20734	0.074136	0.123706	unchaged	Unchanged
CAV2	2.29673	5.29528	-1.20513	7.28e-07	0.000110411	Down	Down
DPYSL5	0.138789	0.319766	-1.20413	0.000413961	0.00298822	Down	Down
CPE	1.6929	3.8947	-1.20202	7.2e-05	0.00113292	Down	Down
FADS3	1.45593	3.34926	-1.2019	7.35e-06	0.000349669	Down	Down
TCEA1	13.3776	30.7667	-1.20155	4.71e-06	0.000289096	Down	Down
MGARP	0.0469239	0.107798	-1.19994	0.128331	0.191354	unchaged	Unchanged
BST1	0.0245789	0.0563742	-1.19761	0.0927805	0.148175	unchaged	Unchanged
NPAS1	0.162582	0.372873	-1.19751	0.00192011	0.00787848	Down	Down
TNS3	0.294349	0.674754	-1.19683	0.000637779	0.00387809	Down	Down
DQX1	0.110003	0.25216	-1.1968	0.00204043	0.00823271	Down	Down
FAM189A1	0.0208928	0.0478699	-1.19611	0.0290678	0.0589599	Down	Down
JHY	0.100065	0.229184	-1.19557	0.0281696	0.057527	Down	Down
TMEFF2	0.0034565	0.00791156	-1.19465	0.314177	0.385371	unchaged	Unchanged
ZNF516-DT	0.138342	0.316561	-1.19425	0.0615464	0.106483	unchaged	Unchanged
SRPX	0.193304	0.441954	-1.19302	0.000149044	0.00166752	Down	Down
METTL4	0.790026	1.80593	-1.19277	0.004006	0.0132506	Down	Down
WDR54	0.86119	1.96816	-1.19244	0.00145259	0.00651825	Down	Down
GLRX2	3.89887	8.9075	-1.19196	0.000762053	0.00433757	Down	Down
ELN	0.00259129	0.00591887	-1.19165	0.285348	0.357261	unchaged	Unchanged
MAPK4	0.0164908	0.0376661	-1.1916	0.135309	0.19871	unchaged	Unchanged
SMCO3	0.0371906	0.0849056	-1.19092	0.204678	0.275032	unchaged	Unchanged
KCNJ4	0.0202136	0.0461171	-1.18997	0.0654984	0.111849	unchaged	Unchanged
GRPR	0.0289933	0.0661181	-1.18933	0.44779	0.509577	unchaged	Unchanged
PRPH	0.203318	0.463546	-1.18897	0.00131974	0.00611083	Down	Down
TLX2	0.0812654	0.185263	-1.18886	0.00642185	0.0185674	Down	Down
ZNF773	0.0988689	0.22534	-1.18851	0.0032405	0.0113987	Down	Down
PCSK1N	6.36844	14.5106	-1.1881	0.00788615	0.0215934	Down	Down
RBM11	0.176671	0.402336	-1.18734	8.27e-05	0.00118992	Down	Down
HTRA2	2.3439	5.33569	-1.18676	0.000268337	0.00231202	Down	Down
IKZF2	0.0122919	0.0279494	-1.18511	0.0254117	0.0529687	Down	Down
SLC5A4	0.0127384	0.0289637	-1.18506	0.288903	0.360816	unchaged	Unchanged
WNT6	0.0139331	0.0316778	-1.18496	0.47925	0.538162	unchaged	Unchanged
LOXL3	0.143526	0.326075	-1.18389	4.91e-06	0.000297214	Down	Down
PMAIP1	2.45626	5.57265	-1.1819	1.94e-05	0.000578661	Down	Down
G0S2	2.19531	4.97642	-1.18068	0.0219615	0.0471584	Down	Down
PDGFD	0.0623053	0.141194	-1.18026	0.00625679	0.018196	Down	Down
PPP4R4	0.0313179	0.0709382	-1.17957	0.00889155	0.0236878	Down	Down
FGF5	0.0124097	0.0280862	-1.1784	0.0366281	0.0709882	Down	Down
GFPT1	8.06797	18.259	-1.17833	2.39e-05	0.000640127	Down	Down
FLG	0.144834	0.327686	-1.17792	0.0185291	0.0412626	Down	Down
CYP17A1	0.0324023	0.0731967	-1.17568	0.121618	0.183643	unchaged	Unchanged
JPH1	0.284344	0.642024	-1.17499	0.00074825	0.00429264	Down	Down
SYT11	0.16293	0.367729	-1.17439	0.0107472	0.027264	Down	Down
TMEM40	0.053502	0.120683	-1.17356	0.118305	0.179575	unchaged	Unchanged
RNASE7	0.0155684	0.0351035	-1.173	0.524088	0.579046	unchaged	Unchanged
NPY1R	0.0437588	0.0986614	-1.17291	0.0288971	0.0587001	Down	Down
TMEM108	0.0933067	0.210299	-1.17239	0.0497754	0.0903655	Down	Down
BEX5	0.384114	0.865187	-1.17148	0.00944408	0.0247695	Down	Down
ACAD11	2.03197	4.57456	-1.17076	5.3e-06	0.000301454	Down	Down
MYBL1	0.287178	0.646335	-1.17034	7.5e-05	0.00114961	Down	Down
FRMD3	0.035022	0.0788081	-1.17008	0.00175354	0.00738604	Down	Down
CD74	0.726097	1.63273	-1.16906	0.0189195	0.0419376	Down	Down
KCNQ5	0.135183	0.30395	-1.16892	0.0386973	0.073919	Down	Down
SLC66A1L	0.323241	0.726782	-1.16891	0.0030187	0.0108148	Down	Down
GAB2	0.217875	0.489865	-1.16889	5.14e-06	0.000299901	Down	Down
SATL1	0.0374269	0.0840872	-1.16781	0.00790927	0.0216396	Down	Down
MYCL	0.346412	0.778094	-1.16745	0.00153924	0.00678575	Down	Down
INSC	0.0427414	0.0959116	-1.16607	0.0408128	0.077001	Down	Down
JCAD	0.353203	0.791724	-1.1645	0.000582194	0.00366402	Down	Down
C4orf19	0.0560378	0.125546	-1.16375	0.117014	0.177991	unchaged	Unchanged
THAP10	1.02597	2.29733	-1.16298	0.000144811	0.00163973	Down	Down
SPTBN5	0.102886	0.230261	-1.16223	0.00243949	0.00933783	Down	Down
TLCD2	1.2448	2.78547	-1.162	2.19e-06	0.000193622	Down	Down
ATP2C2	0.0364639	0.0815128	-1.16056	0.0154471	0.0358566	Down	Down
FAM43A	1.44567	3.23147	-1.16046	0.00285048	0.010395	Down	Down
IMMP2L	0.837132	1.87053	-1.15992	0.20437	0.274649	unchaged	Unchanged
SLC25A33	0.823346	1.83913	-1.15946	0.0570496	0.100454	unchaged	Unchanged
ZNF771	0.766648	1.71101	-1.15821	0.00100397	0.00514013	Down	Down
APOL4	0.00138721	0.00309327	-1.15694	0.342534	0.412062	unchaged	Unchanged
INAVA	0.0775642	0.172829	-1.15588	0.0025399	0.009605	Down	Down
TMEM86A	0.165962	0.369616	-1.15518	0.103332	0.161803	unchaged	Unchanged
EHD3	0.425333	0.947152	-1.155	2.89e-05	0.00069242	Down	Down
FAM204A	1.01643	2.26031	-1.15302	0.00555601	0.0167958	Down	Down
RADX	0.210432	0.467776	-1.15246	0.00453324	0.0144709	Down	Down
PDZD4	0.106512	0.236599	-1.15142	0.00079103	0.00441869	Down	Down
KRT83	0.160996	0.357239	-1.14987	0.0967985	0.15341	unchaged	Unchanged
CXCL11	0.00633425	0.0140398	-1.14827	0.555207	0.607108	unchaged	Unchanged
GJD4	0.0389017	0.086207	-1.14797	0.545507	0.598302	unchaged	Unchanged
FHIT	0.613698	1.35973	-1.14771	0.0131549	0.0318463	Down	Down
CBARP	0.925172	2.04894	-1.14709	0.00648608	0.0186983	Down	Down
GYG2	0.0540187	0.119588	-1.14654	0.0583328	0.102231	unchaged	Unchanged
SERPINC1	0.00959262	0.021192	-1.14352	0.56419	0.615553	unchaged	Unchanged
TUBA4A	0.704438	1.55537	-1.14271	0.00315398	0.0111622	Down	Down
ARL9	0.0328091	0.0723836	-1.14157	0.147041	0.21219	unchaged	Unchanged
CCDC74B	0.103355	0.227982	-1.14131	0.00252351	0.00956782	Down	Down
FBXL22	0.0327724	0.0722788	-1.14109	0.0088933	0.0236878	Down	Down
HRNR	0.642579	1.41655	-1.14043	0.000179321	0.00184438	Down	Down
SYNGR3	0.176948	0.390047	-1.14032	0.000919306	0.00485318	Down	Down
KIRREL1	0.857965	1.89002	-1.13941	8.71e-05	0.00122365	Down	Down
C4orf36	0.138801	0.305663	-1.13892	0.0638421	0.109658	unchaged	Unchanged
PNPLA4	1.09303	2.40483	-1.1376	0.000182093	0.00185629	Down	Down
CYFIP2	0.0985203	0.216573	-1.13636	0.00304767	0.0108756	Down	Down
SLC18A2	0.91611	2.01327	-1.13595	0.00787362	0.0215634	Down	Down
CYP2J2	0.282842	0.619831	-1.13188	0.00409051	0.013456	Down	Down
RAP1GAP2	0.287157	0.62922	-1.13173	0.000138589	0.00160347	Down	Down
COL1A2	0.0685247	0.150144	-1.13165	0.00662631	0.0190033	Down	Down
CAVIN2	4.36718	9.56709	-1.13138	1.45e-05	0.000497469	Down	Down
NKX2-3	0.0651692	0.142727	-1.131	0.167798	0.235139	unchaged	Unchanged
MICAL2	0.0405868	0.0888357	-1.13013	0.00932826	0.02453	Down	Down
MIA	0.060795	0.132918	-1.12851	0.198185	0.268139	unchaged	Unchanged
RTN4RL2	0.764488	1.67095	-1.12811	0.00261785	0.00980575	Down	Down
HNMT	0.00404386	0.00883632	-1.12771	0.368342	0.436489	unchaged	Unchanged
IL16	0.00215616	0.00471111	-1.1276	0.508918	0.565497	unchaged	Unchanged
RAB15	0.580502	1.26702	-1.12606	5.51e-05	0.000983809	Down	Down
FOXP1	0.0389919	0.0850992	-1.12597	0.0072924	0.020362	Down	Down
APOL6	0.0751486	0.163988	-1.12577	0.000131479	0.00156449	Down	Down
EGR4	0.0738771	0.161204	-1.12568	0.00303095	0.0108516	Down	Down
TG	0.0142262	0.0310346	-1.12533	0.243107	0.314814	unchaged	Unchanged
NKX2-8	7.9166	17.2648	-1.12488	0.000461232	0.00317525	Down	Down
MYLK4	0.0799969	0.174399	-1.12438	0.00196006	0.00798546	Down	Down
GCM2	0.0285783	0.0622107	-1.12224	0.314866	0.385977	unchaged	Unchanged
MAPK8IP2	0.236951	0.515649	-1.1218	0.00234052	0.0090646	Down	Down
NXPE2	0.00671573	0.0145895	-1.11932	0.485853	0.544513	unchaged	Unchanged
MARCHF10	0.00446039	0.00968802	-1.11903	0.589038	0.637896	unchaged	Unchanged
DNAI3	0.00762052	0.0165475	-1.11865	0.28903	0.360909	unchaged	Unchanged
CNIH3	0.0821363	0.178341	-1.11855	0.0423887	0.0792593	Down	Down
C17orf107	0.685762	1.48845	-1.11803	0.00215019	0.0085481	Down	Down
TMEM238	3.50753	7.61057	-1.11755	0.111906	0.172129	unchaged	Unchanged
TM6SF1	0.0401012	0.0870025	-1.11741	0.0424891	0.0793932	Down	Down
INKA2	0.0855452	0.185525	-1.11686	0.000458987	0.00317046	Down	Down
CFAP97D1	0.0307274	0.066597	-1.11593	0.416715	0.48109	unchaged	Unchanged
LIMK2	0.196563	0.425796	-1.11517	0.000433597	0.00306448	Down	Down
OLFML2B	0.0485014	0.104954	-1.11367	0.0361771	0.0702819	Down	Down
CITED4	1.55264	3.35852	-1.1131	0.0739994	0.123535	unchaged	Unchanged
ARHGAP40	0.0442388	0.0956374	-1.11226	0.0142283	0.0337387	Down	Down
NRP2	0.00566761	0.0122417	-1.111	0.264218	0.336005	unchaged	Unchanged
LRRN4CL	0.170403	0.36803	-1.11087	0.0146929	0.034485	Down	Down
CD24	0.18113	0.391193	-1.11085	0.00431561	0.0139668	Down	Down
CENPBD1P	2.4975	5.39233	-1.11043	0.00027073	0.00232828	Down	Down
KIF7	1.02886	2.21916	-1.10897	0.000696165	0.00408898	Down	Down
CRYBG2	0.030849	0.0665357	-1.10891	0.0279435	0.0571414	Down	Down
ISCU	6.38297	13.7661	-1.10882	9.02e-06	0.000394465	Down	Down
KATNAL2	0.222401	0.479478	-1.1083	0.000280337	0.0023777	Down	Down
SPOCK1	0.00111992	0.00241443	-1.10828	0.497781	0.555581	unchaged	Unchanged
ABCA8	0.103724	0.223613	-1.10825	3.37e-05	0.000757045	Down	Down
NELL2	0.104471	0.225189	-1.10803	0.0208618	0.0452121	Down	Down
DDN	1.21712	2.62234	-1.10739	0.000626362	0.0038323	Down	Down
C2orf73	0.00702849	0.015141	-1.10717	0.397149	0.463268	unchaged	Unchanged
SMARCD3	0.800643	1.72451	-1.10696	0.00039445	0.00289452	Down	Down
AKR1B10	0.104007	0.22393	-1.10637	0.102111	0.160217	unchaged	Unchanged
ZAR1	1.25335	2.69654	-1.10531	0.000709171	0.00413898	Down	Down
LEF1	0.16863	0.362762	-1.10517	0.000423494	0.0030382	Down	Down
SYN2	0.191261	0.411446	-1.10516	0.00404963	0.0133725	Down	Down
CCDC85B	43.2967	93.1132	-1.10473	3.1e-06	0.000231644	Down	Down
NFIL3	1.66772	3.5864	-1.10466	4.72e-05	0.000911575	Down	Down
SHMT2	4.75541	10.2238	-1.10429	1.31e-05	0.000468231	Down	Down
FOXL2NB	0.294973	0.633945	-1.10377	0.000100266	0.00133717	Down	Down
FBXO42	0.885918	1.90239	-1.10257	0.00160784	0.00700757	Down	Down
CACNA2D1	0.238213	0.511326	-1.10199	0.000495643	0.00332105	Down	Down
ZFAND1	2.18839	4.69686	-1.10182	6.68e-05	0.00108868	Down	Down
RASGRF2	0.209997	0.450649	-1.10164	0.024569	0.0515468	Down	Down
PGLYRP1	0.0486437	0.104364	-1.1013	0.334564	0.404214	unchaged	Unchanged
C15orf65	0.886888	1.90111	-1.10002	0.0536867	0.0957659	unchaged	Unchanged
SLC1A5	11.139	23.8766	-1.09997	6.48e-07	0.000103319	Down	Down
PLA2R1	0.0728415	0.156086	-1.09951	0.00721341	0.0202166	Down	Down
GUCY2C	0.0064092	0.0137329	-1.09942	0.327129	0.397235	unchaged	Unchanged
FAM131C	0.87497	1.8737	-1.09859	0.00107314	0.00535717	Down	Down
GHITM	66.8035	143.03	-1.09832	1.2e-05	0.000455101	Down	Down
ITGAM	0.0100087	0.0214252	-1.09805	0.00799112	0.021807	Down	Down
PHEX	0.0202756	0.0434001	-1.09795	0.0754966	0.125476	unchaged	Unchanged
H2AB1	0.615096	1.31618	-1.09748	0.283619	0.355502	unchaged	Unchanged
LGALS7	0.150538	0.321832	-1.09618	0.47153	0.531135	unchaged	Unchanged
LGALS7B	0.150538	0.321832	-1.09618	0.47153	0.531135	unchaged	Unchanged
CTIF	0.322991	0.69043	-1.096	0.00127053	0.00597629	Down	Down
PTPRG	0.284794	0.608707	-1.09583	0.000272796	0.00233774	Down	Down
IFNA21	0.0169979	0.0363304	-1.09582	0.493184	0.551075	unchaged	Unchanged
GPR161	0.119763	0.255951	-1.09569	0.00044132	0.00309372	Down	Down
MTURN	0.266465	0.569427	-1.09557	0.00228422	0.00890653	Down	Down
RASL10B	0.751426	1.60531	-1.09515	3.67e-05	0.00079483	Down	Down
MAGEA8	0.00870068	0.0185816	-1.09468	0.432382	0.494946	unchaged	Unchanged
XKR6	0.0514076	0.109669	-1.09311	0.0148378	0.0347188	Down	Down
FGF7	0.101231	0.215841	-1.09232	0.000912676	0.00482484	Down	Down
SYNE1	0.284861	0.607034	-1.09152	0.00025998	0.00227409	Down	Down
CBS	0.620334	1.3216	-1.09118	0.000217602	0.00204792	Down	Down
RBP1	0.095913	0.204245	-1.0905	0.0747104	0.124378	unchaged	Unchanged
RFX6	0.0428412	0.0912236	-1.09041	0.0412282	0.0776468	Down	Down
TDP2	10.501	22.3549	-1.09006	1.31e-05	0.000468231	Down	Down
MCOLN3	0.264402	0.562748	-1.08976	0.00612814	0.0179247	Down	Down
HSD17B6	0.244918	0.521184	-1.0895	0.00205163	0.00827003	Down	Down
C12orf56	0.0239417	0.0508819	-1.08763	0.258768	0.330627	unchaged	Unchanged
POLI	0.182176	0.387123	-1.08746	8.71e-05	0.00122365	Down	Down
BCL2L10	0.27446	0.583198	-1.08739	0.147133	0.212301	unchaged	Unchanged
HLA-C	2.72633	5.79277	-1.08729	2.33e-06	0.000201634	Down	Down
CORO2B	0.00633219	0.0134516	-1.087	0.0223594	0.047738	Down	Down
EPHA7	0.0233456	0.0495518	-1.08579	0.051844	0.0931653	unchaged	Unchanged
EHMT2	0.00234591	0.00497569	-1.08475	0.42831	0.491476	unchaged	Unchanged
SPINK9	0.0177262	0.0375427	-1.08265	0.497218	0.555043	unchaged	Unchanged
SMIM3	0.740788	1.56851	-1.08226	0.00479158	0.0150656	Down	Down
GLIPR2	0.728824	1.54251	-1.08164	0.00253913	0.00960472	Down	Down
CCN6	0.0150489	0.031825	-1.08051	0.0127153	0.031042	Down	Down
DNAJC6	0.127351	0.269275	-1.08027	0.00325853	0.0114476	Down	Down
TINAGL1	0.968876	2.04859	-1.08024	0.00102336	0.00519509	Down	Down
PKN1	6.32698	13.3762	-1.08008	2.15e-05	0.000607856	Down	Down
KCNS3	0.449533	0.950055	-1.07959	1.15e-05	0.000445271	Down	Down
ATF5	0.786261	1.66123	-1.07917	0.00217241	0.00861413	Down	Down
LRRC61	2.80377	5.92312	-1.07899	0.000391165	0.00287562	Down	Down
PALLD	0.290401	0.613165	-1.07823	0.00109677	0.00542464	Down	Down
KLF7	0.128595	0.271475	-1.07798	0.000954727	0.0049785	Down	Down
PTGR1	15.8703	33.5008	-1.07786	4.01e-05	0.000830897	Down	Down
RNF212	1.98311	4.18515	-1.07751	1.48e-05	0.000501111	Down	Down
TSSK2	0.584207	1.23254	-1.07708	0.025815	0.0535987	Down	Down
PIANP	0.0157661	0.0332613	-1.07702	0.344574	0.414119	unchaged	Unchanged
MX1	0.0361133	0.0761833	-1.07694	0.00119974	0.00575398	Down	Down
OVOL2	0.0816985	0.172324	-1.07674	0.00427826	0.0138817	Down	Down
TSEN15	8.54503	18.0177	-1.07626	6.65e-05	0.00108728	Down	Down
RGS10	4.08764	8.61811	-1.0761	0.000236127	0.00215133	Down	Down
UCHL3	3.15925	6.65577	-1.07502	0.000848789	0.00461435	Down	Down
C8orf33	6.65241	14.0096	-1.07447	1.45e-05	0.000497469	Down	Down
TP63	0.000883352	0.00186015	-1.07436	0.467641	0.527669	unchaged	Unchanged
NFE2L1	2.36583	4.98115	-1.07413	0.00017155	0.00180206	Down	Down
SLC41A2	0.291048	0.612618	-1.07373	0.0118647	0.0294071	Down	Down
ABI3	0.0125947	0.0264937	-1.07283	0.301531	0.373511	unchaged	Unchanged
ALPK2	0.00505183	0.0106247	-1.07255	0.359332	0.428054	unchaged	Unchanged
PTPDC1	0.688041	1.44532	-1.07083	2.13e-07	7.21e-05	Down	Down
UMPS	2.45941	5.16616	-1.07078	0.0595124	0.103955	unchaged	Unchanged
GFOD1	0.367221	0.770838	-1.06978	0.000100962	0.00134515	Down	Down
IFT80	0.626791	1.31521	-1.06923	8.39e-06	0.000378364	Down	Down
ANKRD62	0.0297334	0.0623894	-1.06922	0.0662631	0.112883	unchaged	Unchanged
MTRNR2L1	0.0209245	0.0438762	-1.06825	0.419647	0.483802	unchaged	Unchanged
FAIM	1.27607	2.67555	-1.06813	0.000533992	0.00348167	Down	Down
HHIPL2	0.291332	0.610714	-1.06783	0.0348761	0.0682955	Down	Down
GPRIN2	0.0665501	0.13944	-1.06713	0.00110193	0.00544239	Down	Down
ATP10D	0.443614	0.929365	-1.06694	0.000857877	0.00464728	Down	Down
SLC30A2	0.0094237	0.0197277	-1.06585	0.37127	0.439243	unchaged	Unchanged
STPG4	0.00958859	0.0200704	-1.06568	0.587235	0.636183	unchaged	Unchanged
ABAT	0.0374839	0.0784234	-1.06501	0.0400822	0.075986	Down	Down
XPOT	7.1737	14.999	-1.06407	4.22e-05	0.000859403	Down	Down
RGPD2	0.00453687	0.00948517	-1.06398	0.60064	0.648277	unchaged	Unchanged
NIBAN3	0.00740535	0.0154801	-1.06377	0.0612343	0.106156	unchaged	Unchanged
C11orf21	0.00742128	0.0155073	-1.0632	0.140813	0.205004	unchaged	Unchanged
YWHAB	2.56453	5.35845	-1.06312	7.94e-06	0.000369206	Down	Down
ARC	0.147865	0.308879	-1.06275	0.0260728	0.0540202	Down	Down
CELF2	0.197405	0.412349	-1.06271	0.000332106	0.00259697	Down	Down
EMB	1.91763	4.00477	-1.06239	1.36e-06	0.000147127	Down	Down
EVX1	0.0423125	0.088288	-1.06113	0.0026611	0.00990056	Down	Down
RAB44	0.00349159	0.00728447	-1.06094	0.430967	0.493826	unchaged	Unchanged
ARMC12	0.0903843	0.188564	-1.06091	0.0146972	0.0344891	Down	Down
PLA2G4C	0.0445979	0.0929664	-1.05973	0.00644483	0.0186104	Down	Down
MFSD6	0.502419	1.04729	-1.05969	0.00214822	0.00854273	Down	Down
CCL28	0.352604	0.734845	-1.05939	0.000492862	0.00331045	Down	Down
SLC39A14	2.81071	5.85453	-1.05862	3.07e-05	0.000709408	Down	Down
CCDC171	0.0221497	0.0461069	-1.05769	0.000457152	0.00316453	Down	Down
PRMT6	4.57977	9.53123	-1.05739	0.000236459	0.00215293	Down	Down
DPYSL2	2.27914	4.74323	-1.05738	9.98e-06	0.000414811	Down	Down
PTH1R	0.0403315	0.0839098	-1.05693	0.0663795	0.113006	unchaged	Unchanged
TRIM36	0.0635656	0.13222	-1.05662	0.00369048	0.0124914	Down	Down
DEUP1	0.0542247	0.112737	-1.05593	0.0128197	0.0312356	Down	Down
VWF	0.00331435	0.00688512	-1.05476	0.327575	0.397636	unchaged	Unchanged
SLC30A1	7.70426	16.0002	-1.05436	4.29e-07	8.47e-05	Down	Down
PTPRZ1	0.0109836	0.0228058	-1.05406	0.232786	0.304172	unchaged	Unchanged
TMEM217	0.0570741	0.118406	-1.05283	0.227134	0.2983	unchaged	Unchanged
HNF4G	0.0602997	0.125085	-1.05268	0.0138102	0.0330143	Down	Down
ALOX15B	0.00654132	0.0135562	-1.05129	0.30488	0.376578	unchaged	Unchanged
FSTL1	0.664503	1.37581	-1.04993	0.00133404	0.00616464	Down	Down
OR56B4	0.0184281	0.0381403	-1.04941	0.509859	0.566219	unchaged	Unchanged
MSX1	1.39017	2.87681	-1.0492	0.0115323	0.0287952	Down	Down
PLEK2	0.600952	1.24344	-1.04901	0.00131438	0.00609417	Down	Down
GRM5	0.00541545	0.011198	-1.04808	0.302966	0.374945	unchaged	Unchanged
CSDC2	0.108154	0.22361	-1.04789	0.14007	0.204073	unchaged	Unchanged
CCDC9B	0.141401	0.292294	-1.04763	3.15e-05	0.000722922	Down	Down
TOGARAM2	0.000776154	0.00160217	-1.04561	0.541211	0.594393	unchaged	Unchanged
GRK5	0.255092	0.526252	-1.04474	0.0117628	0.0292101	Down	Down
ITGA1	1.28016	2.6405	-1.04449	0.000921605	0.00486087	Down	Down
TRPC6	0.0131443	0.0270933	-1.0435	0.0737893	0.123217	unchaged	Unchanged
DCDC1	0.00208678	0.00430045	-1.04321	0.586722	0.635727	unchaged	Unchanged
SEPHS2	32.1038	66.1596	-1.04321	2.68e-07	7.21e-05	Down	Down
SPAG1	0.528471	1.08905	-1.04317	8.18e-05	0.00118811	Down	Down
SERPINI1	0.941852	1.93983	-1.04236	0.011864	0.0294071	Down	Down
PLEKHO1	0.860009	1.77061	-1.04182	0.00175651	0.00739405	Down	Down
SURF2	3.8806	7.97607	-1.0394	0.000295189	0.00243253	Down	Down
GRAMD2B	0.153744	0.315993	-1.03936	0.00870663	0.0233264	Down	Down
FBLIM1	0.390234	0.801052	-1.03756	0.00227777	0.00888889	Down	Down
TDRD6	0.057212	0.117411	-1.03718	0.00051864	0.00342096	Down	Down
ADAMTS4	0.0107193	0.0219875	-1.03648	0.111966	0.172178	unchaged	Unchanged
PKIA	0.129552	0.265729	-1.03642	0.00478659	0.0150637	Down	Down
TPPP3	0.173695	0.356149	-1.03593	0.000846261	0.00460787	Down	Down
CLCN4	0.0659484	0.135217	-1.03586	0.0013042	0.00606736	Down	Down
NOTCH3	2.9223	5.99098	-1.03569	3.03e-05	0.000705939	Down	Down
KITLG	0.41244	0.845462	-1.03555	0.000855607	0.00464233	Down	Down
COLGALT2	0.498537	1.02182	-1.03536	9.86e-05	0.00132432	Down	Down
CGNL1	0.0432976	0.0887316	-1.03516	0.0115503	0.0288245	Down	Down
ABCC5	1.80733	3.70383	-1.03516	3.48e-07	8.01e-05	Down	Down
SLC1A1	0.432469	0.886152	-1.03496	0.000361128	0.00273132	Down	Down
TMEM79	1.29873	2.66113	-1.03494	8.67e-05	0.00122102	Down	Down
MRAS	0.422569	0.86583	-1.0349	0.0535718	0.0956105	unchaged	Unchanged
TSPAN5	0.485245	0.993978	-1.0345	0.000152652	0.00169343	Down	Down
ARAP3	0.0655133	0.134177	-1.03428	0.000841726	0.00459042	Down	Down
SYNE3	0.0388201	0.0795028	-1.0342	0.0142772	0.0338127	Down	Down
GOLGA6L10	0.593547	1.21553	-1.03415	0.000119632	0.00148764	Down	Down
GPR160	0.73994	1.51507	-1.0339	0.000507689	0.00337717	Down	Down
TCHH	0.0551026	0.112823	-1.03387	0.0161072	0.0370792	Down	Down
ZNF501	0.52163	1.06784	-1.0336	0.00113007	0.00552308	Down	Down
GABARAPL1	1.1823	2.41822	-1.03235	0.00065555	0.00393245	Down	Down
LARP6	1.80951	3.70092	-1.03228	0.000283965	0.00238756	Down	Down
LPAR3	0.834048	1.70561	-1.03208	0.00129547	0.00603896	Down	Down
PLRG1	1.24665	2.54644	-1.03043	0.000272568	0.00233774	Down	Down
IL17D	0.535525	1.09352	-1.02995	0.00297929	0.0107175	Down	Down
APLN	0.0918872	0.187534	-1.02922	0.0584109	0.102342	unchaged	Unchanged
HYOU1	3.50413	7.15162	-1.02921	5.18e-06	0.000299901	Down	Down
GGACT	0.335921	0.685397	-1.02882	0.0696608	0.117561	unchaged	Unchanged
ANKRD31	0.0193867	0.0395529	-1.02871	0.0253298	0.0528537	Down	Down
NAV2	0.00476454	0.00971456	-1.02781	0.0132682	0.0320345	Down	Down
C9orf43	0.179361	0.365686	-1.02774	0.00594823	0.0175923	Down	Down
ZNF860	0.0916594	0.1868	-1.02714	0.00740871	0.0205842	Down	Down
ADIRF	0.474739	0.967364	-1.02693	0.274648	0.346491	unchaged	Unchanged
HS3ST3A1	0.0145344	0.0296081	-1.02652	0.52011	0.575938	unchaged	Unchanged
PMP22	0.378529	0.769385	-1.0233	0.00241522	0.00926292	Down	Down
KIF5A	0.0363339	0.0738212	-1.02272	0.00320024	0.0112887	Down	Down
FERMT1	0.289854	0.588779	-1.0224	0.000262396	0.00228652	Down	Down
TRIB3	14.6175	29.6885	-1.0222	2.03e-06	0.000190075	Down	Down
FAM83C	0.0329871	0.0669952	-1.02216	0.133918	0.197233	unchaged	Unchanged
ZEB2	0.0157895	0.0320622	-1.02191	0.0684765	0.115902	unchaged	Unchanged
FAS	0.175147	0.355572	-1.02158	0.000137766	0.0015994	Down	Down
NEURL1	0.00830589	0.0168593	-1.02134	0.0469723	0.086026	Down	Down
TAP2	0.363207	0.736656	-1.0202	0.00696464	0.0197358	Down	Down
CD274	0.0588262	0.119286	-1.0199	0.012338	0.0303135	Down	Down
LSR	2.22461	4.50983	-1.01952	0.000204899	0.00198055	Down	Down
MBNL3	0.0196534	0.0398318	-1.01914	0.079292	0.130542	unchaged	Unchanged
WDR46	0.267553	0.541383	-1.01683	0.00292326	0.0105787	Down	Down
SLC19A3	0.169459	0.342854	-1.01665	0.00270992	0.0100255	Down	Down
BAMBI	0.49923	1.00971	-1.01616	0.0468911	0.0859318	Down	Down
UNC5C	0.00256993	0.00519552	-1.01554	0.267164	0.339124	unchaged	Unchanged
TMEM255B	0.016264	0.032876	-1.01535	0.46765	0.527669	unchaged	Unchanged
HES7	0.705411	1.42589	-1.01532	0.000577738	0.00365468	Down	Down
MKX	0.210296	0.42494	-1.01484	0.00181021	0.00756933	Down	Down
C10orf82	0.010747	0.0217054	-1.01412	0.564728	0.61586	unchaged	Unchanged
RGS11	0.417051	0.842123	-1.01381	0.000389388	0.00287419	Down	Down
RUNDC3B	0.0227013	0.045822	-1.01327	0.0937005	0.149382	unchaged	Unchanged
FAM161A	0.426644	0.860858	-1.01274	1.55e-05	0.00050947	Down	Down
ST6GALNAC3	0.106454	0.214723	-1.01224	0.158368	0.224661	unchaged	Unchanged
SH3BGRL2	0.43658	0.880104	-1.01143	3.52e-05	0.000771751	Down	Down
GLIS2	1.19804	2.41465	-1.01114	1.31e-05	0.000468231	Down	Down
RAB32	21.6638	43.6569	-1.01092	5.09e-05	0.000952242	Down	Down
IRAK1	5.68691	11.4582	-1.01067	2.77e-05	0.000679144	Down	Down
PRSS42P	0.0954444	0.192286	-1.01052	0.0053922	0.0164282	Down	Down
RBM18	1.31476	2.64864	-1.01045	2.34e-05	0.000639516	Down	Down
TMEM229B	0.0255333	0.0514247	-1.01008	0.150231	0.215937	unchaged	Unchanged
SCN5A	0.0134992	0.0271854	-1.00996	0.0367668	0.0712169	Down	Down
FBXL14	0.306147	0.616457	-1.00977	0.0591884	0.103467	unchaged	Unchanged
IGF2BP3	1.26633	2.54909	-1.00933	2.38e-05	0.000640127	Down	Down
C10orf105	0.00485356	0.00976676	-1.00884	0.527453	0.582109	unchaged	Unchanged
SLC39A2	0.0203377	0.040905	-1.00812	0.0641052	0.109987	unchaged	Unchanged
PAGE2B	0.0675947	0.135939	-1.00798	0.152877	0.218682	unchaged	Unchanged
MAN1C1	0.0457476	0.0919665	-1.00741	0.00610965	0.0178934	Down	Down
MARK1	0.408675	0.820894	-1.00624	0.00015334	0.00169459	Down	Down
NKX6-1	0.368989	0.740667	-1.00525	0.000318765	0.00253744	Down	Down
PCDHB7	0.00630103	0.0126393	-1.00426	0.521904	0.577324	unchaged	Unchanged
PROKR1	0.0268105	0.0537731	-1.00409	0.429733	0.49274	unchaged	Unchanged
UFSP1	2.69503	5.40259	-1.00335	0.00593484	0.0175753	Down	Down
MAPK12	1.65078	3.30903	-1.00326	0.000285325	0.00238832	Down	Down
H3-4	0.13459	0.26966	-1.00257	0.175698	0.243514	unchaged	Unchanged
LYL1	0.161563	0.323494	-1.00164	0.0393609	0.074948	Down	Down
CXXC4	0.0725061	0.145112	-1.001	0.00138855	0.00633382	Down	Down
FAM86B1	0.135684	0.271376	-1.00004	0.0209436	0.0453467	Down	Down
MATN2	0.0767551	0.153497	-0.999876	0.00394944	0.0131233	Down	Down
COL5A3	0.00221613	0.00443135	-0.999701	0.538247	0.591703	unchaged	Unchanged
BACE1	0.44009	0.879866	-0.999486	0.000124059	0.00151523	Down	Down
PLEKHA6	0.0422041	0.0843745	-0.999424	0.00298973	0.0107411	Down	Down
CCDC80	0.108026	0.215857	-0.998693	0.0401833	0.0761567	Down	Down
TNFAIP8L3	0.460617	0.919904	-0.997914	0.0593884	0.103777	unchaged	Unchanged
IL31RA	0.0192877	0.038518	-0.997851	0.011971	0.0296334	Down	Down
ARMCX2	0.315623	0.628981	-0.994813	0.000651502	0.00392396	Down	Down
ADGRA2	0.176768	0.352063	-0.993979	0.000306614	0.0024954	Down	Down
FOXL1	0.0030729	0.00611983	-0.993892	0.535888	0.589815	unchaged	Unchanged
MLH1	0.270778	0.538677	-0.992309	0.000785776	0.00441076	Down	Down
C6orf58	0.0163131	0.0324183	-0.990779	0.53043	0.5846	unchaged	Unchanged
FANCF	0.422043	0.838613	-0.990615	0.00419801	0.0137018	Down	Down
ANTXR1	1.04539	2.07722	-0.990609	7.71e-05	0.00116075	Down	Down
CYP8B1	0.00221332	0.0043977	-0.990539	0.535843	0.589815	unchaged	Unchanged
NXPH4	2.15292	4.27718	-0.990368	0.00275181	0.0101316	Down	Down
PIGM	1.86268	3.70006	-0.99017	0.000995028	0.00510272	Down	Down
DYRK4	0.333953	0.662906	-0.989161	0.0548573	0.0973759	unchaged	Unchanged
JAM3	0.748992	1.48645	-0.988851	0.000259022	0.00227001	Down	Down
GPR63	0.244287	0.4848	-0.988811	0.00334137	0.0116279	Down	Down
RHOB	42.5749	84.4763	-0.988542	4.04e-05	0.000833092	Down	Down
DLL1	0.0262244	0.052015	-0.988021	0.242236	0.31404	unchaged	Unchanged
TBPL1	1.061	2.10321	-0.987161	0.000308347	0.00249899	Down	Down
RHBDD3	2.88558	5.71273	-0.985316	0.000356268	0.00270797	Down	Down
TMEM150A	0.665633	1.31614	-0.983518	0.000356275	0.00270797	Down	Down
IKZF3	0.00267906	0.00529421	-0.98269	0.13837	0.202026	unchaged	Unchanged
PTHLH	0.0299228	0.0591242	-0.982503	0.0603263	0.105044	unchaged	Unchanged
SLC38A1	5.45688	10.7809	-0.982326	2.47e-05	0.000654842	Down	Down
HOXA7	0.0992195	0.195998	-0.982143	0.047001	0.0860499	Down	Down
MATN4	0.0134578	0.0265792	-0.981858	0.24228	0.314068	unchaged	Unchanged
PRKAR2B	0.633157	1.24962	-0.980857	0.0021793	0.00862973	Down	Down
OSBPL10	0.306097	0.60382	-0.98013	0.000124567	0.00151523	Down	Down
PRKG2	0.0935508	0.184366	-0.978748	0.00497797	0.0154685	Down	Down
MSI1	0.653725	1.28702	-0.977274	0.000856833	0.00464528	Down	Down
ECE2	0.923262	1.8155	-0.975558	2.25e-05	0.000623176	Down	Down
RNF187	5.01368	9.85584	-0.975109	6.58e-06	0.000327151	Down	Down
ZNF134	0.149841	0.294189	-0.973304	5.25e-05	0.000962584	Down	Down
ZNF385D	0.00871724	0.0171141	-0.973245	0.281368	0.353451	unchaged	Unchanged
CBX6	3.06944	6.02452	-0.972871	0.000211659	0.00202084	Down	Down
EFCC1	0.310871	0.610091	-0.972709	0.0381471	0.0731663	Down	Down
TAS2R8	0.0609467	0.119552	-0.972023	0.419592	0.483802	unchaged	Unchanged
EXOSC1	2.81971	5.5278	-0.971162	9.51e-05	0.00128908	Down	Down
ETNK2	0.275521	0.539869	-0.970446	0.000941546	0.0049253	Down	Down
MKKS	0.874039	1.71173	-0.969682	0.000107905	0.00140409	Down	Down
SGMS1	1.01527	1.98803	-0.969473	0.000257861	0.00226704	Down	Down
PDE6B	0.00221815	0.0043432	-0.969405	0.34354	0.413055	unchaged	Unchanged
LRRC7	0.0033019	0.00646212	-0.968711	0.42897	0.492026	unchaged	Unchanged
SLC7A4	0.0611654	0.119694	-0.968559	0.00354081	0.0121305	Down	Down
ZNF583	0.0616146	0.120562	-0.968429	0.00312717	0.0110962	Down	Down
EPSTI1	0.00556387	0.010883	-0.967922	0.320488	0.39127	unchaged	Unchanged
AVIL	0.128391	0.251102	-0.967728	0.0282552	0.0576735	Down	Down
DUSP1	3.62839	7.09424	-0.967318	0.0021478	0.00854273	Down	Down
ZNF300	0.137204	0.268191	-0.966938	0.0010347	0.00524299	Down	Down
RAB31	17.8952	34.9696	-0.966525	1.52e-05	0.000507225	Down	Down
ATP8B4	0.0148655	0.0290381	-0.96598	0.201654	0.271767	unchaged	Unchanged
MBOAT2	0.45198	0.882813	-0.965849	5.67e-05	0.0010024	Down	Down
RBMS3	0.026511	0.0517793	-0.965784	0.0255092	0.0531248	Down	Down
SERF1A	0.0354454	0.0692255	-0.965707	0.137642	0.201397	unchaged	Unchanged
GAREM2	2.07835	4.05862	-0.96555	0.000358532	0.00272027	Down	Down
NPTXR	0.37299	0.728365	-0.965525	2.55e-05	0.000662654	Down	Down
METTL8	0.546486	1.06698	-0.96527	0.000985214	0.00506666	Down	Down
P2RY12	0.0485385	0.0947673	-0.96526	0.249244	0.32112	unchaged	Unchanged
TRIM61	0.0183585	0.035841	-0.965159	0.622137	0.668173	unchaged	Unchanged
E2F5	0.806649	1.57299	-0.963494	4.33e-05	0.000876813	Down	Down
FAH	0.334678	0.652487	-0.963176	0.00299458	0.0107529	Down	Down
CPLX3	0.0226401	0.0441367	-0.963101	0.119257	0.180732	unchaged	Unchanged
L3HYPDH	1.74819	3.40581	-0.962139	4.16e-05	0.000851112	Down	Down
FRY	0.0263278	0.0512869	-0.962001	0.0168592	0.0384324	Down	Down
SCARF2	2.06436	4.02133	-0.961977	0.000418228	0.00300823	Down	Down
ZSCAN18	0.361522	0.703921	-0.96133	0.000442915	0.00309704	Down	Down
PARD3B	0.130163	0.253242	-0.960204	0.000305181	0.00248889	Down	Down
KCNK3	0.370157	0.71992	-0.959699	0.00644883	0.0186172	Down	Down
SLC16A6	0.0730407	0.141905	-0.958156	0.0033652	0.0116708	Down	Down
SGTB	1.51769	2.94279	-0.955312	0.000215547	0.00204061	Down	Down
FECH	1.50553	2.91917	-0.955284	0.00254168	0.00960563	Down	Down
UTP4	1.87446	3.63286	-0.954629	1.83e-05	0.000561145	Down	Down
PDE3A	0.0349152	0.0676644	-0.95454	0.36802	0.436333	unchaged	Unchanged
PTPRB	0.00480333	0.00930813	-0.954456	0.0117026	0.0290994	Down	Down
GUCY1A2	0.00334839	0.00648718	-0.954125	0.0852708	0.138486	unchaged	Unchanged
HOMER2	0.341375	0.66138	-0.954121	0.000554429	0.00357607	Down	Down
DBNDD2	2.52532	4.89188	-0.953924	2.97e-05	0.000700867	Down	Down
PKLR	0.102549	0.198582	-0.953419	0.204312	0.274624	unchaged	Unchanged
ASAP3	0.359295	0.695174	-0.952202	0.00053273	0.00347508	Down	Down
EIF3J	3.82473	7.39913	-0.951998	2.92e-05	0.000696323	Down	Down
KRCC1	2.26557	4.38266	-0.951934	0.000139841	0.00161255	Down	Down
LRRIQ1	0.0241051	0.046627	-0.951827	0.407152	0.472144	unchaged	Unchanged
NAGS	0.725159	1.40213	-0.951255	9.22e-05	0.00126175	Down	Down
SATB1	0.0929729	0.179721	-0.950878	0.00239839	0.00920861	Down	Down
ABTB2	0.622598	1.20303	-0.9503	4.25e-06	0.00027271	Down	Down
AMPD3	0.134264	0.259193	-0.948951	0.000976285	0.0050414	Down	Down
CLCN1	0.00506357	0.0097686	-0.947998	0.551808	0.603857	unchaged	Unchanged
FAXC	1.13017	2.17982	-0.947674	0.00295758	0.0106627	Down	Down
RASSF2	0.201964	0.389494	-0.947505	0.00259194	0.00974308	Down	Down
MTCL1	0.534261	1.02981	-0.946755	2.89e-05	0.00069242	Down	Down
RENBP	1.57583	3.0373	-0.94668	0.000381938	0.00283435	Down	Down
RAB9B	0.0790237	0.152166	-0.945287	0.00240863	0.00924279	Down	Down
NUP88	6.40414	12.3268	-0.944723	8.35e-05	0.00119739	Down	Down
PTAFR	0.0466902	0.0898682	-0.944691	0.293049	0.364805	unchaged	Unchanged
PPP1R3F	0.396933	0.763582	-0.943887	0.0185312	0.0412626	Down	Down
SAXO2	0.090643	0.17435	-0.94372	0.400429	0.465952	unchaged	Unchanged
SV2A	1.3342	2.56488	-0.942915	0.00020905	0.00200384	Down	Down
KIAA1614	0.166062	0.319227	-0.942863	6.84e-05	0.00110002	Down	Down
PRSS12	0.64935	1.2482	-0.942782	1.19e-05	0.000451982	Down	Down
ZNF598	1.77173	3.40219	-0.941304	0.000288561	0.0024052	Down	Down
UGT8	0.681283	1.30733	-0.940302	0.00583531	0.0173663	Down	Down
GCC1	1.54738	2.96833	-0.939826	7.07e-05	0.00112731	Down	Down
RAB20	0.672004	1.28902	-0.939728	0.00015764	0.00172799	Down	Down
RIMS4	1.04486	2.00357	-0.939267	0.000666015	0.00397278	Down	Down
MIB2	0.379488	0.727683	-0.939254	0.000574152	0.00364938	Down	Down
NOG	0.0680474	0.130457	-0.938962	0.155729	0.221647	unchaged	Unchanged
CD163L1	0.00385577	0.00738678	-0.937927	0.096328	0.1529	unchaged	Unchanged
CHRNA2	0.000474811	0.000909437	-0.937619	0.54719	0.599814	unchaged	Unchanged
ANKAR	0.17826	0.341433	-0.937618	0.00944911	0.0247695	Down	Down
PPM1L	0.250205	0.479101	-0.937219	0.00681744	0.0194303	Down	Down
ZNF302	0.591198	1.13029	-0.934979	0.000186371	0.00187635	Down	Down
NOP14	3.8484	7.35661	-0.934781	9.46e-06	0.000404104	Down	Down
DYNLT5	0.0198787	0.0379919	-0.93447	0.299303	0.371351	unchaged	Unchanged
FOXD4L3	0.0578584	0.110541	-0.933978	0.435058	0.497523	unchaged	Unchanged
LAMC3	0.572009	1.09231	-0.933267	0.000531564	0.0034724	Down	Down
PUSL1	5.39027	10.2931	-0.93325	0.000963068	0.00499558	Down	Down
FAM131B	0.00491626	0.00938602	-0.932951	0.0252548	0.052745	Down	Down
CATSPER2	0.105426	0.201232	-0.93263	0.344986	0.41447	unchaged	Unchanged
MTHFD1L	1.4375	2.74384	-0.93263	6.31e-05	0.00106554	Down	Down
ALKBH3	0.954667	1.82113	-0.931766	0.000509352	0.00338497	Down	Down
TIGD2	0.675917	1.28933	-0.9317	0.0005639	0.00360849	Down	Down
STARD6	0.0566945	0.108121	-0.931363	0.0745395	0.124154	unchaged	Unchanged
CRABP2	4.88574	9.3042	-0.929306	5.63e-05	0.000999075	Down	Down
FBN2	0.000401101	0.000763721	-0.929082	0.61058	0.657295	unchaged	Unchanged
LRRTM4	0.0379958	0.0723175	-0.928505	0.477079	0.536335	unchaged	Unchanged
H4C15	6.88327	13.0895	-0.927244	0.00750538	0.0208026	Down	Down
GPR179	0.0176475	0.0335283	-0.925918	6.38e-05	0.00107046	Down	Down
YAE1	2.12211	4.02694	-0.924186	0.0016964	0.00724039	Down	Down
MANSC1	0.201459	0.382226	-0.923935	0.00665772	0.0190617	Down	Down
MTHFD2	9.5322	18.0835	-0.923789	1.24e-06	0.00014408	Down	Down
CHD5	0.00461365	0.00875035	-0.923432	0.401406	0.466735	unchaged	Unchanged
ZSCAN10	0.0129738	0.0245996	-0.92303	0.255439	0.327101	unchaged	Unchanged
GLDN	0.00589037	0.0111677	-0.922896	0.296293	0.368013	unchaged	Unchanged
FAM218A	0.225377	0.427277	-0.92283	0.0686803	0.116147	unchaged	Unchanged
ZNF329	0.172189	0.326381	-0.922562	0.00172676	0.00731793	Down	Down
FCRLB	0.0427071	0.0808536	-0.920836	0.120856	0.182674	unchaged	Unchanged
LARS1	6.20883	11.7451	-0.919659	4.49e-05	0.000892227	Down	Down
TMTC2	0.839379	1.5869	-0.918818	0.000337671	0.00262732	Down	Down
SERPINE1	0.0381336	0.0720796	-0.918528	0.106094	0.165266	unchaged	Unchanged
TMEM169	0.0236388	0.0446807	-0.918497	0.0065299	0.0187932	Down	Down
DNAAF3	0.154254	0.291548	-0.918426	0.0355538	0.0693442	Down	Down
AP3B2	0.0140304	0.0265086	-0.917903	0.0912021	0.146158	unchaged	Unchanged
ANK2	0.0600657	0.113398	-0.916778	0.000824611	0.00454194	Down	Down
PGF	0.116727	0.220319	-0.916456	0.0234813	0.0497104	Down	Down
EPB41L4A	0.264371	0.498847	-0.916034	0.000446385	0.00311499	Down	Down
ZNF416	0.202709	0.382286	-0.915243	0.00317291	0.0112176	Down	Down
KCNK12	0.0471252	0.0888725	-0.915239	0.0639828	0.109831	unchaged	Unchanged
LMO4	3.39588	6.40406	-0.915203	0.00150188	0.00667863	Down	Down
STXBP5	0.226394	0.426916	-0.915117	7.39e-05	0.00114288	Down	Down
KCTD17	0.360727	0.679886	-0.914385	0.00010803	0.00140409	Down	Down
NFE2L2	2.36307	4.45228	-0.913878	2.89e-05	0.00069242	Down	Down
SMAD9	0.212676	0.400612	-0.913549	0.000416466	0.00300025	Down	Down
BASP1	21.133	39.7681	-0.912116	0.00017275	0.00180778	Down	Down
HBEGF	1.75348	3.29872	-0.911684	0.00144902	0.00651118	Down	Down
PABPC1	11.1827	21.0372	-0.911681	5.2e-06	0.000299901	Down	Down
CLUAP1	0.146529	0.275593	-0.911357	0.00254095	0.00960563	Down	Down
SH3TC2	0.00650014	0.0122247	-0.911252	0.30318	0.37515	unchaged	Unchanged
NPIPA8	0.0151839	0.028526	-0.909739	0.247019	0.318922	unchaged	Unchanged
C12orf57	12.2851	23.0781	-0.909607	0.000142708	0.00163062	Down	Down
CDHR2	0.0387416	0.0727618	-0.909296	0.135103	0.198512	unchaged	Unchanged
AMIGO1	0.462464	0.868164	-0.908626	0.0009862	0.00506795	Down	Down
EIF3C	0.441823	0.829404	-0.908606	0.00148386	0.00662029	Down	Down
COX8C	0.0252774	0.0474356	-0.908119	0.0448454	0.0828096	Down	Down
PTK7	0.926957	1.73926	-0.907901	4.82e-05	0.000924061	Down	Down
MT1F	2.60827	4.89356	-0.907792	0.0580257	0.101796	unchaged	Unchanged
JPH2	0.00864467	0.0162101	-0.907005	0.248869	0.320831	unchaged	Unchanged
CMPK2	0.00917649	0.0172022	-0.906575	0.411315	0.476171	unchaged	Unchanged
POU3F2	0.0965352	0.180938	-0.906365	0.147586	0.21271	unchaged	Unchanged
BMP6	0.850818	1.59459	-0.906266	0.0260977	0.0540637	Down	Down
CLDN7	6.94357	13.0083	-0.905679	8.19e-05	0.00118811	Down	Down
MEX3C	2.05747	3.85289	-0.905072	6.27e-06	0.000322737	Down	Down
EXOSC5	3.27804	6.13807	-0.904953	0.000348453	0.00267651	Down	Down
L1CAM	0.0492962	0.0922954	-0.904782	0.0779323	0.128718	unchaged	Unchanged
GPR37	0.658255	1.23231	-0.904644	0.00154404	0.00680039	Down	Down
DCP1B	0.289507	0.541926	-0.904496	0.00246179	0.00940823	Down	Down
IFFO2	1.04488	1.95531	-0.904069	1.75e-05	0.000548835	Down	Down
EPHA8	0.0150399	0.0281442	-0.90404	0.0427654	0.0798013	Down	Down
CD101	0.0519513	0.0971733	-0.903401	0.132946	0.196247	unchaged	Unchanged
SCN4B	0.00584682	0.010931	-0.902698	0.0278236	0.0569586	Down	Down
SEMA3D	0.0446942	0.08354	-0.902379	0.247831	0.319761	unchaged	Unchanged
CARS1	4.68749	8.74973	-0.900423	6.38e-07	0.000103319	Down	Down
ABCC2	6.42774	11.9965	-0.90023	2.81e-07	7.21e-05	Down	Down
KRT33B	0.01965	0.0366724	-0.900169	0.107343	0.16689	unchaged	Unchanged
SPHK1	0.599293	1.11816	-0.899795	0.00081956	0.00452134	Down	Down
JAK1	6.52017	12.1639	-0.899621	7.59e-05	0.00115139	Down	Down
GDPD1	0.763011	1.42258	-0.898739	0.00486688	0.0152399	Down	Down
DUOX1	0.34512	0.643373	-0.898557	0.00140776	0.00638347	Down	Down
PAK1IP1	7.38999	13.7751	-0.898421	0.0001079	0.00140409	Down	Down
VAV1	0.119602	0.222812	-0.897586	0.00503335	0.015616	Down	Down
TSPAN2	0.0513248	0.0955907	-0.897214	0.0920843	0.14735	unchaged	Unchanged
EVC2	0.115007	0.214116	-0.89667	0.000420938	0.00302143	Down	Down
C1orf116	0.0253737	0.0472239	-0.896182	0.0176505	0.0397894	Down	Down
POU3F1	0.0216132	0.0402069	-0.895528	0.351001	0.42005	unchaged	Unchanged
DOCK8-AS1	0.487905	0.907278	-0.894945	0.0422888	0.0791153	Down	Down
PNLIPRP2	0.146626	0.272642	-0.894866	0.109177	0.168962	unchaged	Unchanged
CSTF2T	6.68227	12.4199	-0.89424	3.63e-05	0.00078993	Down	Down
SERPINB5	0.0546062	0.101365	-0.892425	0.0964291	0.15299	unchaged	Unchanged
DMKN	2.32949	4.324	-0.892353	0.000126458	0.00152446	Down	Down
IGFBP7	0.251314	0.466263	-0.891654	0.252241	0.324119	unchaged	Unchanged
NBPF1	1.08418	2.0108	-0.89116	2.18e-06	0.000193622	Down	Down
RNF148	0.00958321	0.0177719	-0.891014	0.639519	0.683914	unchaged	Unchanged
MEGF10	0.00145666	0.00270094	-0.890791	0.572192	0.62272	unchaged	Unchanged
SLC39A8	2.83523	5.25472	-0.890146	3.35e-05	0.000754203	Down	Down
EMILIN2	1.85091	3.43035	-0.89012	4.43e-06	0.000277003	Down	Down
DKC1	10.8472	20.103	-0.890096	6.54e-05	0.00107986	Down	Down
RLN3	0.0136717	0.0253365	-0.890031	0.0465613	0.0854408	Down	Down
SH2D2A	0.181744	0.336793	-0.889951	0.0121705	0.0300008	Down	Down
CD44	0.121688	0.225356	-0.889015	0.00986608	0.0255452	Down	Down
ZNF181	0.293826	0.544013	-0.888677	0.0106058	0.0269995	Down	Down
ESAM	0.066793	0.12365	-0.88849	0.00941535	0.0247145	Down	Down
WDR74	2.9007	5.36703	-0.887721	0.000116156	0.00146493	Down	Down
IGF2BP1	0.0966052	0.178703	-0.887392	0.0177904	0.0400328	Down	Down
SCN2A	0.00206681	0.00382154	-0.886748	0.429868	0.492813	unchaged	Unchanged
C19orf48	3.51297	6.48971	-0.885464	4.72e-05	0.000911575	Down	Down
NAMPT	7.4359	13.7315	-0.884907	6.21e-06	0.000322737	Down	Down
EBF4	1.06533	1.96702	-0.88471	0.000771921	0.004367	Down	Down
IFT46	0.36774	0.678969	-0.884662	0.000146394	0.00165223	Down	Down
IKBKG	1.93748	3.57628	-0.88428	0.000365842	0.00275611	Down	Down
TMEM253	0.155342	0.286725	-0.884218	0.00900863	0.0238989	Down	Down
OSR1	0.885382	1.63371	-0.883783	0.0102314	0.0262562	Down	Down
PKD2	0.559393	1.03183	-0.883275	1.03e-07	6.85e-05	Down	Down
SLC7A9	0.0762497	0.140634	-0.883139	0.0451487	0.0833139	Down	Down
H3C4	0.135758	0.250243	-0.882291	0.604241	0.651589	unchaged	Unchanged
PICK1	0.797316	1.46965	-0.882244	0.000325222	0.00256824	Down	Down
IL15RA	0.314094	0.578829	-0.88194	0.000179306	0.00184438	Down	Down
PLAAT2	0.0843691	0.155478	-0.881924	0.493415	0.551288	unchaged	Unchanged
C15orf48	0.867181	1.5978	-0.881684	0.0102204	0.026241	Down	Down
CHST13	0.358871	0.661042	-0.881276	0.0004413	0.00309372	Down	Down
TSPAN4	1.77151	3.2629	-0.881174	3.46e-06	0.000249774	Down	Down
CAMK2N2	0.703259	1.29459	-0.88037	0.037881	0.0728335	Down	Down
CELF6	0.0272414	0.0501238	-0.879697	0.0524233	0.094008	unchaged	Unchanged
SERPINA10	0.0125785	0.0231431	-0.879623	0.11891	0.180344	unchaged	Unchanged
TSSK6	1.3061	2.4017	-0.878789	0.0241661	0.0508561	Down	Down
MARCHF3	0.110044	0.202343	-0.87873	0.0135223	0.0324776	Down	Down
LOXL1	0.196487	0.361226	-0.878468	0.115648	0.176836	unchaged	Unchanged
ACSS1	0.136669	0.251254	-0.878463	0.00199094	0.00807787	Down	Down
BMPR1B	0.0462361	0.0849696	-0.877928	0.00493737	0.0153717	Down	Down
KCNAB3	0.559484	1.02776	-0.877332	0.0248259	0.0519814	Down	Down
NTRK1	0.00782868	0.0143788	-0.877102	0.150797	0.21648	unchaged	Unchanged
DNAJA3	5.36294	9.84341	-0.876133	6.75e-06	0.000334183	Down	Down
NALCN	0.232277	0.426103	-0.875359	0.000157739	0.00172799	Down	Down
LRAT	0.106782	0.195851	-0.875089	0.0160089	0.036914	Down	Down
HSPA9	26.4371	48.474	-0.874646	1.41e-05	0.000492003	Down	Down
PLPPR3	0.626946	1.14917	-0.874176	0.0122897	0.0302311	Down	Down
MIXL1	0.254028	0.465577	-0.874029	0.0239089	0.050407	Down	Down
TIGD4	0.121175	0.222069	-0.873914	0.185484	0.2548	unchaged	Unchanged
WAC	3.18154	5.82833	-0.873358	4.8e-05	0.000923179	Down	Down
CEBPA	4.9335	9.03693	-0.873221	0.00420681	0.0137176	Down	Down
RNF144B	0.252333	0.462198	-0.873183	0.0198613	0.0434737	Down	Down
MYLIP	0.76766	1.40585	-0.872905	9.24e-05	0.00126276	Down	Down
FOXD4L6	0.0508998	0.0931991	-0.872657	0.195437	0.265149	unchaged	Unchanged
PRSS27	0.137065	0.25086	-0.872021	0.0266826	0.055044	Down	Down
ARR3	0.0129919	0.0237779	-0.872002	0.684285	0.7229	unchaged	Unchanged
CCDC122	0.592496	1.08391	-0.871373	0.00333774	0.0116279	Down	Down
RBM24	0.231535	0.423387	-0.870746	0.000390571	0.00287562	Down	Down
CCDC87	0.170473	0.311573	-0.870028	0.167473	0.234731	unchaged	Unchanged
ZGLP1	0.45869	0.838202	-0.869778	0.00820593	0.0222615	Down	Down
GTF2H3	1.60391	2.93053	-0.869569	0.000529643	0.00346503	Down	Down
IDNK	0.541519	0.989299	-0.869395	0.00950387	0.0248922	Down	Down
SIAH1	4.58948	8.37918	-0.868478	8.55e-08	6.85e-05	Down	Down
RSPO3	2.82896	5.16491	-0.868472	4.26e-05	0.000866924	Down	Down
RASGRP2	0.0958533	0.174967	-0.86818	0.00407459	0.013426	Down	Down
TRAF1	0.72355	1.31963	-0.866974	9.81e-05	0.00131948	Down	Down
KCNK1	0.80421	1.46562	-0.865863	0.037448	0.072192	Down	Down
SRD5A2	0.0132995	0.0242321	-0.865546	0.457471	0.518345	unchaged	Unchanged
CNTNAP1	1.86396	3.39472	-0.864919	0.000766604	0.00435059	Down	Down
FAM3B	0.0192362	0.0350143	-0.864123	0.491963	0.549961	unchaged	Unchanged
NID2	0.19896	0.36213	-0.864032	0.000202097	0.00196466	Down	Down
ALOX12B	0.0817224	0.148689	-0.863492	0.00787172	0.0215625	Down	Down
GFAP	0.0695964	0.12657	-0.862854	0.00419959	0.0137038	Down	Down
MT2A	36.3453	66.0622	-0.862055	0.00150111	0.00667737	Down	Down
TMEM182	0.507534	0.92242	-0.86192	0.0120549	0.0297715	Down	Down
ZBTB47	0.177848	0.323213	-0.861843	0.0129708	0.0315315	Down	Down
RHBDL3	0.0704756	0.128072	-0.861755	0.0272287	0.0559782	Down	Down
KLKB1	0.127994	0.232584	-0.861681	0.00785275	0.0215233	Down	Down
LRCOL1	0.0088234	0.0160264	-0.861047	0.713839	0.749629	unchaged	Unchanged
KLRG1	0.0503029	0.0913387	-0.860584	0.0367524	0.0711991	Down	Down
ACHE	0.0425893	0.0773159	-0.860272	0.00800497	0.0218149	Down	Down
STON1	0.118398	0.214902	-0.86004	0.00359376	0.0122571	Down	Down
GPAT3	3.52419	6.3959	-0.859857	0.0002179	0.00204792	Down	Down
CYLD	0.246232	0.446857	-0.859793	0.00025779	0.00226704	Down	Down
TRIM9	0.295693	0.536603	-0.859756	0.00162183	0.00704997	Down	Down
GDF15	1.78699	3.24285	-0.859735	0.0028576	0.0104127	Down	Down
METTL6	0.911999	1.65459	-0.859366	0.000862942	0.00465884	Down	Down
TTPAL	0.616771	1.11868	-0.858995	1.88e-05	0.000571315	Down	Down
TCEAL3	1.71648	3.11324	-0.858967	0.000417891	0.00300738	Down	Down
FAM210B	3.04126	5.51498	-0.858688	0.00162369	0.00704997	Down	Down
KRT86	0.269598	0.48876	-0.858317	0.00625862	0.018196	Down	Down
TBRG1	2.04376	3.7051	-0.858286	0.00315167	0.0111602	Down	Down
MINDY3	0.725653	1.31531	-0.858047	0.000173307	0.00181057	Down	Down
JAM2	0.0282458	0.0511544	-0.856821	0.0740995	0.12366	unchaged	Unchanged
PCGF6	3.23287	5.84941	-0.855477	3.93e-05	0.000824059	Down	Down
MOCS3	1.92208	3.47754	-0.855397	0.000231636	0.00212443	Down	Down
SLC22A4	0.45025	0.814411	-0.85503	0.0279402	0.0571414	Down	Down
CTXN2	0.00142751	0.00258068	-0.854249	0.597896	0.645907	unchaged	Unchanged
LOXL4	0.516613	0.933759	-0.853966	0.00111046	0.00546349	Down	Down
SH3KBP1	2.88923	5.22022	-0.853427	6.07e-05	0.0010447	Down	Down
DBP	0.911467	1.64672	-0.853333	0.00129277	0.006031	Down	Down
LCA5L	0.0298251	0.0538676	-0.852891	0.0040635	0.0134023	Down	Down
TRIM2	0.00664454	0.0119912	-0.85174	0.334678	0.404302	unchaged	Unchanged
IGDCC3	0.0149444	0.0269587	-0.851144	0.214998	0.285815	unchaged	Unchanged
CSF3R	0.00679358	0.01225	-0.850534	0.470772	0.530645	unchaged	Unchanged
TRIM14	1.90637	3.43693	-0.850297	0.000308504	0.00249899	Down	Down
PLAAT4	0.18081	0.325892	-0.849916	0.0701989	0.118324	unchaged	Unchanged
C1R	0.330083	0.594927	-0.849884	0.000338462	0.002632	Down	Down
GLRB	0.207357	0.373702	-0.849771	0.00639173	0.0184997	Down	Down
ALKBH8	0.448284	0.807777	-0.849544	5.07e-05	0.000950431	Down	Down
C12orf75	2.92193	5.26374	-0.849168	1.01e-06	0.000128316	Down	Down
DNAJC1	0.240225	0.432613	-0.848688	0.0118535	0.0293901	Down	Down
IFTAP	0.712083	1.28205	-0.848334	0.00394537	0.0131167	Down	Down
FHL1	0.310697	0.55927	-0.848036	0.000217107	0.00204792	Down	Down
IRX4	0.0104957	0.018887	-0.847596	0.390322	0.456987	unchaged	Unchanged
TCF23	0.0057487	0.0103444	-0.847542	0.606956	0.654159	unchaged	Unchanged
ZNF239	0.291994	0.524838	-0.845932	0.000398241	0.0029115	Down	Down
FILIP1	0.00922213	0.0165733	-0.845692	0.0439331	0.0814517	Down	Down
HDDC3	1.58259	2.84371	-0.845485	0.000192123	0.00191333	Down	Down
CYP39A1	0.186807	0.335433	-0.844479	0.019601	0.0430902	Down	Down
SRD5A1	2.35393	4.22594	-0.844203	2.86e-06	0.000229926	Down	Down
BLOC1S4	8.67039	15.5617	-0.843828	0.00301886	0.0108148	Down	Down
SSH1	0.44202	0.793254	-0.843672	1.63e-05	0.000526724	Down	Down
SCPEP1	2.72576	4.88717	-0.842342	0.000381152	0.00283004	Down	Down
TP53RK	0.193799	0.347469	-0.842321	0.000664047	0.00396618	Down	Down
FAM220A	1.85851	3.33065	-0.841654	0.000978674	0.00504807	Down	Down
SHC2	0.0364238	0.0652719	-0.841581	0.00317356	0.0112176	Down	Down
CC2D2A	0.254353	0.455762	-0.841447	0.000521985	0.00343584	Down	Down
LRRIQ3	0.0721538	0.129283	-0.841389	0.0467019	0.0856418	Down	Down
ZNF516	0.126136	0.225993	-0.841292	0.0615749	0.106519	unchaged	Unchanged
SEC31B	0.395373	0.708023	-0.840583	0.00251768	0.00956027	Down	Down
FGD3	0.218306	0.390898	-0.840436	0.0520107	0.093404	unchaged	Unchanged
AAK1	0.587343	1.05154	-0.840232	5.02e-05	0.000944003	Down	Down
ALKBH2	1.77145	3.17096	-0.839987	0.00118576	0.00571276	Down	Down
ANOS1	0.0518519	0.0928137	-0.839939	0.0894187	0.143935	unchaged	Unchanged
ZNF630	0.0592926	0.10612	-0.839773	0.0032439	0.0114078	Down	Down
FBXO25	0.523985	0.936936	-0.838425	0.000242716	0.00218569	Down	Down
UBXN1	7.59743	13.581	-0.838008	4.01e-07	8.39e-05	Down	Down
TRAM1L1	2.51868	4.50205	-0.837913	0.00167512	0.00718004	Down	Down
IGFBP4	3.02943	5.41494	-0.837901	1.25e-05	0.000462164	Down	Down
SYPL2	0.107582	0.192222	-0.837335	0.0418707	0.0785622	Down	Down
MBD1	0.454436	0.811892	-0.837211	0.00041957	0.00301317	Down	Down
SMARCA2	0.196728	0.351425	-0.837014	0.0196165	0.0431075	Down	Down
IDI2	2.77103	4.94738	-0.836243	0.00166516	0.00716662	Down	Down
ZFAND2A	2.81064	5.0174	-0.836041	6.64e-05	0.00108728	Down	Down
ZDHHC14	0.411682	0.734642	-0.835512	0.0138045	0.0330143	Down	Down
SH3BP2	0.222799	0.397485	-0.835154	0.00261987	0.009808	Down	Down
PYGL	31.8931	56.8851	-0.834806	2.08e-06	0.000190734	Down	Down
VTCN1	0.00367678	0.00655795	-0.8348	0.50514	0.562294	unchaged	Unchanged
SLC9A2	0.125438	0.223706	-0.834629	0.0114049	0.0285495	Down	Down
SMIM43	0.0634121	0.113017	-0.833708	0.0127131	0.031042	Down	Down
SCAMP5	0.116143	0.206989	-0.833656	0.0196094	0.0431002	Down	Down
RNF182	0.0917449	0.163505	-0.833637	0.0376463	0.0724839	Down	Down
HYDIN	0.0117708	0.0209748	-0.833447	0.0348411	0.0682532	Down	Down
WTIP	0.491846	0.876405	-0.833391	0.273809	0.345738	unchaged	Unchanged
NGFR	0.0645826	0.115	-0.832415	0.049624	0.0901381	Down	Down
MRPL15	9.36703	16.6741	-0.831943	9.22e-05	0.00126175	Down	Down
ZNF311	0.0940914	0.167482	-0.831875	0.200923	0.271099	unchaged	Unchanged
SPIRE1	0.4246	0.755392	-0.83112	3.86e-05	0.000813718	Down	Down
YARS1	13.0959	23.2935	-0.830815	0.000619449	0.00380858	Down	Down
CTU1	0.355864	0.632816	-0.830461	0.00370541	0.0125207	Down	Down
FHL2	0.299606	0.532573	-0.829914	3.35e-05	0.000754203	Down	Down
CDC26	16.1643	28.7319	-0.829842	0.000428859	0.00304837	Down	Down
RRP15	1.25537	2.23077	-0.829429	0.000657538	0.00393753	Down	Down
SRSF8	7.6482	13.5878	-0.82912	1.02e-05	0.000419245	Down	Down
LAMB2	5.56878	9.89277	-0.829014	2.59e-05	0.000663944	Down	Down
EFNB1	1.35949	2.41358	-0.828113	0.00191649	0.00787068	Down	Down
IFIT1	0.73324	1.30167	-0.828006	0.0110063	0.0277508	Down	Down
CYP2E1	0.0273529	0.0485532	-0.827871	0.29682	0.368568	unchaged	Unchanged
SNX16	0.332617	0.590407	-0.827849	8.44e-05	0.00120659	Down	Down
FAM170A	0.00493732	0.00875946	-0.827113	0.634946	0.680184	unchaged	Unchanged
MORN3	0.0670463	0.118932	-0.826903	0.0349855	0.068468	Down	Down
FAM111A	0.129396	0.229481	-0.82658	0.000956273	0.00498413	Down	Down
ZHX2	0.239499	0.42468	-0.826355	0.00200972	0.00813258	Down	Down
RHOBTB1	0.0976617	0.173173	-0.826353	7.94e-05	0.00117636	Down	Down
CEP112	0.120859	0.214254	-0.825998	0.000994063	0.00510076	Down	Down
RTL8A	23.4431	41.5566	-0.825913	0.000264856	0.00230215	Down	Down
PLA2G12A	3.07001	5.4418	-0.825842	0.00336847	0.0116779	Down	Down
PSAP	97.6239	173.02	-0.825634	1.79e-06	0.00017805	Down	Down
TP53INP2	0.105263	0.186544	-0.825521	0.168844	0.236364	unchaged	Unchanged
CDKN2AIPNL	8.35934	14.8121	-0.825313	0.00154183	0.00679282	Down	Down
PLAAT5	0.00790695	0.0140036	-0.824599	0.354978	0.423892	unchaged	Unchanged
TLR3	0.0178552	0.0316092	-0.824004	0.346737	0.416175	unchaged	Unchanged
XBP1	10.6131	18.7775	-0.823157	2.92e-05	0.000696786	Down	Down
GOLGA6L9	0.216818	0.383457	-0.822579	6.02e-06	0.00032189	Down	Down
INPP4B	0.00798027	0.0141099	-0.822196	0.0482575	0.0880501	Down	Down
RNF125	1.26514	2.23465	-0.820747	1.32e-05	0.00046945	Down	Down
MPZL3	0.0854589	0.15091	-0.820387	0.0722241	0.121116	unchaged	Unchanged
IRF5	0.135478	0.239171	-0.81999	0.0275169	0.0564782	Down	Down
NAALADL1	0.00503979	0.00889593	-0.819781	0.627083	0.672908	unchaged	Unchanged
LIAS	1.48056	2.61271	-0.819399	0.000391249	0.00287562	Down	Down
ZNF711	0.0616354	0.108758	-0.819289	0.00278083	0.0102111	Down	Down
SLC25A46	1.23055	2.17097	-0.819035	0.000691219	0.00407208	Down	Down
MDFI	0.40383	0.711385	-0.816883	0.00887796	0.0236706	Down	Down
TOX2	0.0776384	0.136758	-0.816785	0.00776075	0.0213225	Down	Down
DAPK1	0.00303566	0.00534483	-0.816133	0.461074	0.521827	unchaged	Unchanged
UTP25	0.731062	1.28709	-0.816046	5.94e-05	0.00102914	Down	Down
CCL20	0.781459	1.37549	-0.815707	0.0666366	0.113313	unchaged	Unchanged
TLL1	0.00206232	0.0036295	-0.815504	0.432527	0.49504	unchaged	Unchanged
TPRA1	1.63257	2.8725	-0.81516	0.000265729	0.0023054	Down	Down
ZNF880	0.208829	0.367331	-0.814761	0.000373488	0.00279266	Down	Down
KIAA1549L	0.00864876	0.0152131	-0.81475	0.153266	0.219095	unchaged	Unchanged
LPXN	0.227633	0.400391	-0.8147	0.00567707	0.0170386	Down	Down
SLC16A9	0.27584	0.4851	-0.814451	0.00209845	0.00839807	Down	Down
METTL18	0.639373	1.12442	-0.81445	0.00101964	0.00518955	Down	Down
FAM162B	0.33975	0.597486	-0.81443	0.0609241	0.105761	unchaged	Unchanged
NID1	0.394084	0.692862	-0.814067	0.000146696	0.00165428	Down	Down
PES1	2.6605	4.677	-0.813884	9.84e-06	0.000413016	Down	Down
TMEM38B	1.85839	3.26684	-0.813844	2.24e-05	0.000621808	Down	Down
MANBA	0.482961	0.848808	-0.813531	0.00169097	0.00722788	Down	Down
SPIN3	0.320278	0.562832	-0.813378	0.00554029	0.016763	Down	Down
PARP14	0.571099	1.00309	-0.812633	0.000288487	0.0024052	Down	Down
DFFA	3.44401	6.04664	-0.812046	2.46e-05	0.000654827	Down	Down
CDKL1	1.32748	2.32926	-0.811179	8.76e-05	0.0012269	Down	Down
MRGPRD	0.0469832	0.0824212	-0.810871	0.499137	0.556915	unchaged	Unchanged
ZNF256	0.24345	0.427068	-0.810838	0.0244793	0.0513976	Down	Down
SLC35F6	8.71819	15.2931	-0.810783	7.77e-05	0.00116359	Down	Down
SEPTIN12	0.0682902	0.119788	-0.810737	0.17187	0.239508	unchaged	Unchanged
PPP1R12C	1.60898	2.82212	-0.810635	0.00435037	0.0140365	Down	Down
EMX1	0.108389	0.19008	-0.810393	0.0783689	0.129316	unchaged	Unchanged
RIN3	0.374887	0.657395	-0.810305	0.000752365	0.00430507	Down	Down
SYP	0.20659	0.362164	-0.80987	0.00845354	0.0227943	Down	Down
ZNF319	0.855535	1.49959	-0.809672	0.00191719	0.0078712	Down	Down
ATP1A3	0.113948	0.19966	-0.809174	0.0107834	0.0273258	Down	Down
RBMS1	0.797672	1.39719	-0.808656	8.9e-05	0.00123421	Down	Down
SLC39A6	8.84587	15.4748	-0.806847	0.000235735	0.00214929	Down	Down
RPF2	2.61376	4.57024	-0.806143	8.43e-07	0.00011552	Down	Down
GPRASP1	0.0326624	0.0571006	-0.805875	0.0024703	0.00942963	Down	Down
ADCY7	0.633697	1.10761	-0.805588	0.00617831	0.0180256	Down	Down
GOLGA6L4	0.579504	1.0125	-0.805026	0.000123989	0.00151523	Down	Down
SLC48A1	2.48247	4.33653	-0.804764	4.56e-05	0.000900329	Down	Down
KIFC2	0.621454	1.08529	-0.804363	0.000141785	0.00162277	Down	Down
RABEPK	1.89623	3.31114	-0.804198	5.45e-05	0.00097872	Down	Down
CBR3	0.952913	1.66391	-0.804157	0.0605978	0.105344	unchaged	Unchanged
MAP1LC3B	17.845	31.1588	-0.804121	4e-06	0.00027218	Down	Down
MYBBP1A	3.83089	6.68817	-0.803933	3.71e-05	0.000802252	Down	Down
PDX1	0.140826	0.245849	-0.80386	0.0216107	0.0464993	Down	Down
PAX9	0.524283	0.915271	-0.803853	0.000168249	0.00178917	Down	Down
P2RX6	0.135994	0.237408	-0.803824	0.010056	0.0259105	Down	Down
NDUFAF4	2.84572	4.96773	-0.803796	0.00472925	0.014948	Down	Down
TARS1	8.61153	15.0302	-0.803522	1.51e-06	0.000158968	Down	Down
TECTA	0.00855797	0.0149261	-0.802497	0.228415	0.29964	unchaged	Unchanged
TBCEL-TECTA	0.00855797	0.0149261	-0.802497	0.228415	0.29964	unchaged	Unchanged
CC2D2B	0.0120635	0.0210364	-0.802239	0.466366	0.526608	unchaged	Unchanged
NAP1L5	1.63222	2.84558	-0.801883	0.00757515	0.0209539	Down	Down
ECI1	12.9028	22.4934	-0.801819	0.00324	0.0113987	Down	Down
PHC1	0.592202	1.03234	-0.801758	0.000116281	0.00146493	Down	Down
SLC7A1	5.10353	8.89466	-0.801445	6.54e-06	0.000327151	Down	Down
ERRFI1	13.5453	23.6063	-0.801381	5.44e-05	0.000978395	Down	Down
NSUN7	1.12741	1.96205	-0.79935	0.000671096	0.0039979	Down	Down
NALF2	0.302716	0.52678	-0.799232	0.00162302	0.00704997	Down	Down
DOK3	0.0528791	0.0920127	-0.799134	0.0877736	0.141916	unchaged	Unchanged
RCAN1	0.465951	0.810713	-0.799012	0.00118033	0.00570053	Down	Down
SLC16A1	4.67036	8.11885	-0.797742	2.19e-05	0.000612155	Down	Down
DYM	0.479962	0.83429	-0.797627	0.000488854	0.00329959	Down	Down
MRPS10	14.6369	25.4385	-0.797403	2.18e-05	0.000611504	Down	Down
ADAMTS15	0.0210899	0.0366308	-0.796508	0.0946404	0.150567	unchaged	Unchanged
SLC27A2	2.40169	4.1712	-0.796413	2.37e-05	0.000640127	Down	Down
CCDC73	0.199102	0.345787	-0.796378	0.00505704	0.0156529	Down	Down
PLXDC2	0.0171397	0.0297637	-0.796213	0.270585	0.342487	unchaged	Unchanged
MAP6	0.173144	0.300655	-0.796133	0.00251289	0.00954732	Down	Down
TCEAL4	0.72941	1.2665	-0.79604	0.0008934	0.00475756	Down	Down
ARHGAP44	0.487695	0.846402	-0.795366	0.000137557	0.0015994	Down	Down
DENND2A	0.00867621	0.0150533	-0.794939	0.394165	0.460487	unchaged	Unchanged
AIMP2	7.93285	13.7596	-0.794527	0.000761122	0.00433582	Down	Down
NOXO1	0.0583118	0.101092	-0.793804	0.0535382	0.095563	unchaged	Unchanged
TAS1R1	0.0141142	0.0244689	-0.793801	0.439298	0.501749	unchaged	Unchanged
FERMT2	0.698693	1.21125	-0.79377	0.000136949	0.0015994	Down	Down
LRRC17	0.0481708	0.0835003	-0.793621	0.347905	0.41725	unchaged	Unchanged
TAF3	1.98879	3.44603	-0.793044	0.000134499	0.00158315	Down	Down
KRT10	9.21062	15.9589	-0.792989	0.000144555	0.00163839	Down	Down
IL20RA	0.0258346	0.044759	-0.792875	0.012752	0.0311092	Down	Down
TCTA	3.78273	6.5526	-0.79264	0.000766861	0.00435059	Down	Down
CDH17	0.00275151	0.00476621	-0.792622	0.322662	0.393194	unchaged	Unchanged
CREB5	0.13251	0.22946	-0.792144	0.0105539	0.0268924	Down	Down
SHROOM3	0.337795	0.584865	-0.791957	0.000340866	0.00264473	Down	Down
PPP1R35	20.9926	36.338	-0.7916	0.00139169	0.00634185	Down	Down
CERS1	0.411252	0.711839	-0.79153	0.000683819	0.00404229	Down	Down
ARMC3	0.0326851	0.056572	-0.791454	0.0578422	0.101524	unchaged	Unchanged
ZDHHC23	0.494357	0.85461	-0.789712	0.000639348	0.00388187	Down	Down
ZNF37A	0.821956	1.42005	-0.788808	0.000598798	0.00373316	Down	Down
UBIAD1	1.6182	2.7954	-0.788668	0.00260934	0.00978716	Down	Down
DGKA	0.17251	0.297959	-0.788437	0.0714916	0.120107	unchaged	Unchanged
HSFX1	0.0976982	0.168739	-0.788387	0.225646	0.296826	unchaged	Unchanged
KLHDC9	0.433098	0.748008	-0.788358	0.0304309	0.0612122	Down	Down
SSBP2	0.0200545	0.0346358	-0.788335	0.0216486	0.0465662	Down	Down
PRB3	0.031291	0.0540311	-0.788039	0.304781	0.376578	unchaged	Unchanged
VGLL4	0.466212	0.804755	-0.787565	0.00193266	0.00790533	Down	Down
FAM210A	1.012	1.74675	-0.787467	0.00437822	0.0141066	Down	Down
SYCE1	0.0408339	0.0704809	-0.787465	0.409412	0.474366	unchaged	Unchanged
EFNB3	0.372379	0.642701	-0.787375	0.0483095	0.0880983	Down	Down
KISS1R	0.317393	0.547595	-0.78684	0.0378016	0.0727112	Down	Down
ENKD1	0.697174	1.20128	-0.784985	0.024715	0.0517821	Down	Down
IL12A	0.354165	0.610102	-0.784628	0.00970111	0.0252602	Down	Down
SLC25A38	3.83723	6.60888	-0.784341	1e-06	0.000128099	Down	Down
PSPH	3.26731	5.62617	-0.784051	0.000273001	0.00233774	Down	Down
TIPARP	1.38032	2.37607	-0.783576	5.48e-07	0.000100126	Down	Down
SLC35G2	3.52714	6.07158	-0.783573	0.00142014	0.00642533	Down	Down
LCTL	0.118462	0.203902	-0.783452	0.173188	0.240906	unchaged	Unchanged
CDK14	0.149791	0.257824	-0.783429	0.001226	0.00583938	Down	Down
NKAP	3.02589	5.20755	-0.783244	0.000488286	0.00329959	Down	Down
ARSG	0.180758	0.311056	-0.783112	0.00545137	0.0165556	Down	Down
DUOXA1	0.130014	0.223706	-0.782937	0.0256974	0.0534028	Down	Down
HOXD9	1.89872	3.26676	-0.782834	0.00160612	0.00700251	Down	Down
LCT	0.0251929	0.043343	-0.782782	0.164874	0.232031	unchaged	Unchanged
ZNF304	0.150928	0.259619	-0.782536	0.00372784	0.0125839	Down	Down
RTKN2	0.0379582	0.065291	-0.782471	0.00264513	0.00986321	Down	Down
DUSP23	14.0332	24.135	-0.782287	0.00034176	0.00264869	Down	Down
GDPD3	1.17569	2.02202	-0.782287	0.419111	0.483453	unchaged	Unchanged
RGS9	0.112482	0.193443	-0.78222	0.0255368	0.0531571	Down	Down
TXNL4B	1.65704	2.84966	-0.782183	0.002136	0.00852118	Down	Down
ANKLE1	0.070868	0.121859	-0.78201	0.0577601	0.101433	unchaged	Unchanged
MGAT5B	0.0606575	0.104274	-0.781619	0.00896197	0.0238026	Down	Down
ODF3B	0.227257	0.390574	-0.781269	0.233054	0.304309	unchaged	Unchanged
HAX1	14.2688	24.5207	-0.781138	4.79e-06	0.000292441	Down	Down
ALOX15	0.0244212	0.0419414	-0.780241	0.496096	0.553924	unchaged	Unchanged
TEX15	0.151578	0.260308	-0.780161	3.06e-06	0.000231644	Down	Down
CHADL	0.0515945	0.0885979	-0.780057	0.190697	0.260329	unchaged	Unchanged
ADAMTS16	0.00870263	0.0149393	-0.77959	0.356075	0.424959	unchaged	Unchanged
KRTAP5-1	0.219206	0.376292	-0.779566	0.0733615	0.122639	unchaged	Unchanged
SNX24	1.16933	2.00721	-0.779514	0.000251981	0.00223385	Down	Down
CHMP4C	6.8894	11.8255	-0.779452	0.000315912	0.00252492	Down	Down
SLC46A2	0.0626402	0.1075	-0.779171	0.0531015	0.094943	unchaged	Unchanged
PTPN13	0.159607	0.273785	-0.778524	0.0090197	0.0239237	Down	Down
CCDC13	0.0268548	0.0460576	-0.778261	0.43111	0.493838	unchaged	Unchanged
ZNF584	0.547056	0.938055	-0.777982	0.00427577	0.0138784	Down	Down
FZD6	7.37846	12.6507	-0.777822	0.000311275	0.00250683	Down	Down
CYB561D1	0.147893	0.253504	-0.77746	0.00109727	0.00542464	Down	Down
BTK	0.0265053	0.045428	-0.777301	0.0991176	0.156415	unchaged	Unchanged
MAX	1.27018	2.17645	-0.776941	3.06e-05	0.000709408	Down	Down
SEC31A	1.68897	2.89386	-0.776851	0.000305273	0.00248889	Down	Down
MTMR6	0.848455	1.45321	-0.77633	0.000460257	0.00317525	Down	Down
C11orf96	0.171052	0.292971	-0.776327	0.0925372	0.14792	unchaged	Unchanged
MID1IP1	7.53551	12.9065	-0.77632	0.000434565	0.00306662	Down	Down
HSPA6	1.85727	3.18062	-0.776129	6.33e-05	0.00106554	Down	Down
ZNF444	1.07559	1.84193	-0.776093	0.0027623	0.0101566	Down	Down
GUCY1A1	0.00103485	0.00177184	-0.77583	0.520286	0.576042	unchaged	Unchanged
CENPL	1.3233	2.26534	-0.775584	0.000844039	0.0045994	Down	Down
SFTA3	8.97351	15.3609	-0.775516	0.000307074	0.0024962	Down	Down
RP1L1	0.00815385	0.0139565	-0.775387	0.393518	0.459966	unchaged	Unchanged
IRF2BP2	4.58066	7.8399	-0.775282	0.000107733	0.00140409	Down	Down
H4C11	3.77921	6.46423	-0.774393	0.00604539	0.0177693	Down	Down
SLC2A7	0.0356176	0.0609226	-0.774387	0.480536	0.539431	unchaged	Unchanged
PFDN6	0.00490555	0.00838536	-0.773458	0.618333	0.664605	unchaged	Unchanged
ACRV1	0.0688481	0.117684	-0.773425	0.166401	0.233664	unchaged	Unchanged
PIGW	2.38322	4.07316	-0.773238	0.000300255	0.00246101	Down	Down
AMMECR1L	0.531966	0.908684	-0.772446	9.97e-05	0.0013352	Down	Down
C2orf74	2.11753	3.61701	-0.772415	0.0100522	0.0259056	Down	Down
RUNX1	0.206199	0.352175	-0.772255	0.00769644	0.0211748	Down	Down
LOC100506403	0.206199	0.352175	-0.772255	0.00769644	0.0211748	Down	Down
SULT1A2	0.0340416	0.0581228	-0.771807	0.330109	0.400149	unchaged	Unchanged
IGSF23	0.12197	0.208187	-0.771355	0.62004	0.666128	unchaged	Unchanged
DGAT2	1.00682	1.71795	-0.770888	0.000314838	0.00252186	Down	Down
TMEM74B	0.576299	0.983314	-0.770835	0.0106053	0.0269995	Down	Down
TAF7L	0.0345159	0.0588796	-0.770505	0.0712897	0.119841	unchaged	Unchanged
DRICH1	0.0525667	0.0896264	-0.769774	0.181447	0.250227	unchaged	Unchanged
ARHGAP23	0.257219	0.43854	-0.769713	0.00892538	0.0237511	Down	Down
C21orf62	0.0187438	0.0319469	-0.769261	0.0639312	0.109756	unchaged	Unchanged
GOLGA8A	1.53388	2.61372	-0.768918	0.000384236	0.00284528	Down	Down
MAFA	0.466387	0.79463	-0.768758	0.076656	0.127067	unchaged	Unchanged
ISLR2	0.00295892	0.00503818	-0.767832	0.332731	0.402726	unchaged	Unchanged
NIT1	4.66483	7.94019	-0.767348	6.96e-05	0.00111467	Down	Down
EHD2	5.0811	8.6478	-0.767193	3.2e-05	0.000728946	Down	Down
ARHGAP45	1.11066	1.89012	-0.767055	0.000217472	0.00204792	Down	Down
SEL1L	1.58037	2.68906	-0.76684	0.00094195	0.0049253	Down	Down
RELL2	0.264686	0.450018	-0.765703	0.0313866	0.0628232	Down	Down
GAR1	11.3112	19.2225	-0.765044	4.01e-05	0.000830897	Down	Down
TRMT9B	0.0562788	0.0956122	-0.764603	0.108267	0.167854	unchaged	Unchanged
GIT1	1.24606	2.11672	-0.764464	1.95e-05	0.000578661	Down	Down
TTC1	5.43746	9.23663	-0.764435	0.000559384	0.0035932	Down	Down
SDCCAG8	0.701105	1.19095	-0.764413	0.00042504	0.00304448	Down	Down
C1orf109	0.845811	1.43641	-0.764061	0.00164605	0.00710873	Down	Down
WDR31	0.0544724	0.0924783	-0.763588	0.00399069	0.0132167	Down	Down
TGM3	0.0200367	0.0340086	-0.763256	0.378582	0.446096	unchaged	Unchanged
JOSD1	2.77857	4.71528	-0.763001	5.29e-05	0.000963265	Down	Down
LENG9	4.71805	8.00446	-0.762614	0.00620282	0.0180818	Down	Down
CCNJL	0.0835394	0.14173	-0.762614	0.0112996	0.0283271	Down	Down
CXCL3	1.0573	1.79299	-0.76198	0.00188172	0.00776495	Down	Down
USP27X	0.555917	0.94273	-0.761975	0.00121543	0.00580428	Down	Down
TMEM74	0.780435	1.32338	-0.76188	0.0124441	0.0305416	Down	Down
NR2E1	0.0603083	0.102247	-0.761632	0.0360391	0.0700729	Down	Down
AMPH	0.0194604	0.0329926	-0.761605	0.436473	0.498893	unchaged	Unchanged
PPP2R2C	1.40062	2.37301	-0.760659	0.000196268	0.00193783	Down	Down
SAMD11	0.188521	0.319119	-0.759373	0.00930036	0.0244753	Down	Down
FAM50A	8.59634	14.5502	-0.759245	2.19e-05	0.000612752	Down	Down
PLXNB3	0.0941208	0.159286	-0.759037	0.0179231	0.0402604	Down	Down
TAF4B	1.32709	2.24437	-0.758045	0.00513161	0.0158033	Down	Down
GPR83	0.0508864	0.0860296	-0.757553	0.108012	0.16764	unchaged	Unchanged
CDH4	0.00989144	0.0167199	-0.757316	0.21454	0.285343	unchaged	Unchanged
NXPE3	0.256384	0.433058	-0.756253	0.000737556	0.00425072	Down	Down
CCDC71L	2.4545	4.14521	-0.756016	0.000286101	0.00239052	Down	Down
TNFSF4	0.138003	0.233011	-0.755694	0.0144232	0.034014	Down	Down
OGFOD1	2.05436	3.46844	-0.755594	5.06e-05	0.000950431	Down	Down
PABIR1	4.27022	7.209	-0.755487	0.000451073	0.00313503	Down	Down
SLC8A2	0.0232067	0.0391644	-0.755003	0.508765	0.565418	unchaged	Unchanged
PRPF19	6.85835	11.5738	-0.754935	0.000132239	0.00156812	Down	Down
GNAZ	0.960816	1.62098	-0.754538	0.0084475	0.0227847	Down	Down
FAM24B	2.48221	4.18585	-0.753895	1.33e-05	0.000470646	Down	Down
SLC38A9	0.192388	0.324418	-0.75383	0.0115358	0.0287987	Down	Down
HINT2	87.2393	147.069	-0.753443	7.77e-07	0.000112948	Down	Down
KDSR	1.37676	2.32038	-0.753084	0.0129664	0.0315263	Down	Down
ZFP69B	0.371938	0.626697	-0.752706	0.00077769	0.0043832	Down	Down
PNMA3	0.016718	0.0281686	-0.752687	0.266496	0.338403	unchaged	Unchanged
AKR1C3	2.38788	4.0203	-0.751573	0.00207719	0.00833733	Down	Down
ZNHIT2	8.7744	14.7716	-0.751456	0.0059387	0.017583	Down	Down
AIFM2	3.54117	5.95945	-0.750951	0.000408719	0.00296783	Down	Down
OTOF	0.00922841	0.0155303	-0.750926	0.240004	0.311791	unchaged	Unchanged
SAMD4A	0.224022	0.376891	-0.750506	0.00242487	0.00929476	Down	Down
MLPH	0.0177056	0.0297874	-0.750497	0.0948634	0.150905	unchaged	Unchanged
TAT	0.0487973	0.0820752	-0.750145	0.339511	0.408996	unchaged	Unchanged
EPRS1	13.5122	22.7259	-0.750073	3.15e-05	0.000722922	Down	Down
FIBP	5.86213	9.85698	-0.749721	3.52e-06	0.000250443	Down	Down
MRPL47	9.94485	16.7183	-0.749404	0.000355434	0.00270754	Down	Down
RASL10A	0.04376	0.0735329	-0.748778	0.437884	0.500382	unchaged	Unchanged
ARHGAP31	0.0524654	0.0880509	-0.74697	0.0295781	0.0597842	Down	Down
MON1A	0.843505	1.41558	-0.746928	0.00706516	0.0199347	Down	Down
SNX18	1.53472	2.57549	-0.746871	0.000332151	0.00259697	Down	Down
DLG5	2.24205	3.76224	-0.746774	5.3e-06	0.000301454	Down	Down
RAG1	0.0568169	0.0953249	-0.746534	0.0382887	0.0733068	Down	Down
STON2	0.0643093	0.107882	-0.746358	0.127395	0.190369	unchaged	Unchanged
MICALL1	2.00711	3.36642	-0.746095	0.000108684	0.00141125	Down	Down
TSPYL4	2.64471	4.43583	-0.746092	0.000184838	0.00186914	Down	Down
HERC6	0.498609	0.836167	-0.745883	0.00123583	0.00586734	Down	Down
C19orf38	0.156665	0.262696	-0.745711	0.108003	0.16764	unchaged	Unchanged
TIMM21	0.624208	1.04529	-0.743808	0.0132833	0.0320596	Down	Down
ZMPSTE24	23.121	38.7171	-0.743768	0.00019045	0.00190576	Down	Down
CCT6B	0.0840927	0.140815	-0.743751	0.119578	0.181158	unchaged	Unchanged
GRPEL2	2.09973	3.5142	-0.742994	0.000932136	0.00489026	Down	Down
ETFRF1	1.02563	1.71654	-0.742994	0.00199255	0.00808202	Down	Down
COLCA2	0.502912	0.841349	-0.742398	0.000401364	0.00293179	Down	Down
TMEM250	4.82078	8.06317	-0.742081	0.000897379	0.00477507	Down	Down
TFPT	1.67638	2.80338	-0.741815	0.0167133	0.038188	Down	Down
TEX11	0.00341751	0.00571375	-0.741489	0.571101	0.621778	unchaged	Unchanged
FIBCD1	0.310933	0.519722	-0.741137	0.0797563	0.131119	unchaged	Unchanged
INPP5J	0.102266	0.170935	-0.741124	0.00444132	0.0142666	Down	Down
SRGAP1	0.690468	1.15399	-0.740985	8.24e-05	0.00118992	Down	Down
OSTN	0.025732	0.0429778	-0.740029	0.504972	0.562198	unchaged	Unchanged
MBOAT1	0.398861	0.666059	-0.739764	0.0241523	0.0508347	Down	Down
C1orf122	8.27327	13.8147	-0.739674	0.00378397	0.0127143	Down	Down
HIP1	0.467545	0.780504	-0.7393	0.000359095	0.00272027	Down	Down
IER5	5.98523	9.98948	-0.739002	0.000487518	0.00329959	Down	Down
TASOR2	1.61153	2.68951	-0.738913	0.000102655	0.00135853	Down	Down
RAB29	1.38198	2.3064	-0.738905	0.00032524	0.00256824	Down	Down
THEGL	0.0824197	0.137513	-0.73851	0.139096	0.202868	unchaged	Unchanged
SLC12A2	0.612827	1.02233	-0.738306	0.00150745	0.00669048	Down	Down
TNFRSF10B	8.51251	14.2	-0.738239	9.93e-07	0.000128062	Down	Down
LRP12	4.48305	7.47818	-0.738206	5.81e-05	0.00101856	Down	Down
FZD1	1.71252	2.85622	-0.737991	2.78e-05	0.000679144	Down	Down
LRP2	0.00624872	0.0104218	-0.737976	0.135466	0.198855	unchaged	Unchanged
GRIN1	0.138375	0.230769	-0.737867	0.00723372	0.0202612	Down	Down
SMCO1	0.041025	0.06841	-0.737704	0.643509	0.687433	unchaged	Unchanged
MOSPD1	0.463364	0.772067	-0.73658	0.0144832	0.0341088	Down	Down
ABRAXAS1	0.35499	0.591482	-0.736554	0.00172472	0.00731376	Down	Down
PPP1R1C	0.468883	0.780967	-0.736033	0.00273897	0.0100995	Down	Down
NDUFAF8	19.2424	32.0452	-0.735821	0.00427524	0.0138784	Down	Down
SYT15	0.0649529	0.108103	-0.734935	0.124299	0.186732	unchaged	Unchanged
TMPRSS11D	0.00465264	0.00774287	-0.73482	0.57305	0.623507	unchaged	Unchanged
CLDN10	0.0806395	0.13418	-0.734608	0.111664	0.171905	unchaged	Unchanged
EDA	0.0745777	0.124091	-0.734587	0.0432664	0.0804752	Down	Down
PACSIN1	0.105773	0.175986	-0.734493	0.00564521	0.0169688	Down	Down
TMEM215	0.133815	0.22263	-0.734411	0.0101086	0.0260072	Down	Down
TOR3A	2.02387	3.36687	-0.734294	0.000859385	0.00464998	Down	Down
STYXL1	0.904315	1.50433	-0.734227	8.01e-05	0.00118287	Down	Down
MYC	6.96727	11.5897	-0.734184	2.21e-06	0.000194464	Down	Down
CCDC112	0.493251	0.820498	-0.734178	0.00155066	0.00681247	Down	Down
ANKRD13A	1.51754	2.52382	-0.733876	0.000116073	0.00146493	Down	Down
ABLIM1	0.676936	1.12502	-0.732854	1.82e-05	0.000559442	Down	Down
PNMA6A	1.00674	1.67309	-0.73282	0.00108056	0.00538251	Down	Down
SDR42E1	0.181645	0.301864	-0.732774	0.00499146	0.0155034	Down	Down
MAP9	0.0693427	0.115227	-0.732662	0.00335372	0.0116544	Down	Down
MTERF3	1.86966	3.10564	-0.732114	1.31e-06	0.000145914	Down	Down
KYNU	0.0566217	0.0940197	-0.731609	0.113653	0.174344	unchaged	Unchanged
OCM	0.0976949	0.162204	-0.731451	0.311556	0.382803	unchaged	Unchanged
DNAJC19	4.3325	7.19211	-0.731215	0.000990473	0.00508612	Down	Down
PIP4P2	0.675006	1.12052	-0.731195	0.00202511	0.00818282	Down	Down
OCLN	0.674833	1.11999	-0.730879	0.000228948	0.00211167	Down	Down
IRAK3	0.551551	0.915287	-0.730731	0.00172639	0.00731793	Down	Down
DPH3	3.0558	5.07071	-0.730639	0.000115022	0.00146183	Down	Down
N4BP2L1	0.172924	0.286885	-0.730339	0.000730896	0.00422646	Down	Down
CNST	1.11146	1.84336	-0.729886	9.74e-05	0.0013171	Down	Down
SHARPIN	12.9176	21.4229	-0.729818	0.000173401	0.00181057	Down	Down
TPRG1	0.0630131	0.104495	-0.729716	0.0129126	0.0314176	Down	Down
POU4F1	2.85525	4.73435	-0.729548	0.00154777	0.0068103	Down	Down
SPTBN4	0.132364	0.219395	-0.729022	0.00435765	0.0140567	Down	Down
TMEM179B	5.07236	8.40409	-0.728434	0.000801486	0.00446265	Down	Down
ITGB2	0.0535995	0.0888033	-0.728394	0.00982057	0.0254772	Down	Down
C6orf62	19.3047	31.9806	-0.728244	8.05e-06	0.00036937	Down	Down
AVPR2	0.0288677	0.0478141	-0.72798	0.0542847	0.0965832	unchaged	Unchanged
TJP1	1.19627	1.98126	-0.727878	9.6e-05	0.00129958	Down	Down
RIOK3	0.796097	1.31829	-0.727652	0.00239386	0.00919636	Down	Down
SLC35E2A	2.82705	4.67885	-0.726857	2.59e-05	0.000663944	Down	Down
LYRM1	0.816655	1.3511	-0.726335	0.00509545	0.0157203	Down	Down
UROS	1.75902	2.90941	-0.725952	0.000587422	0.00368309	Down	Down
CALHM2	1.50376	2.48653	-0.725554	0.00119524	0.00574208	Down	Down
NEURL3	0.0554345	0.0916299	-0.725036	0.226928	0.298086	unchaged	Unchanged
C12orf60	0.294273	0.486231	-0.724487	0.0547533	0.0972414	unchaged	Unchanged
DTNBP1	0.886364	1.46445	-0.724384	0.0028487	0.0103913	Down	Down
CASS4	0.0289598	0.0478419	-0.724224	0.238203	0.309918	unchaged	Unchanged
MCCC1	0.726038	1.1986	-0.723237	0.00087466	0.00469947	Down	Down
ARL14EP	1.48419	2.4499	-0.723047	0.000202083	0.00196466	Down	Down
ZNF296	0.372136	0.614219	-0.722925	0.0138186	0.0330226	Down	Down
C19orf71	3.07392	5.07287	-0.722723	0.0734281	0.122726	unchaged	Unchanged
EYA4	0.207804	0.342889	-0.722519	0.00535901	0.0163471	Down	Down
MYOM2	0.0825889	0.136267	-0.722415	0.0746458	0.124302	unchaged	Unchanged
[truncated: 11,540 more rows]
