# Supplementary material for: Targeting LGSN restores sensitivity to chemotherapy in gastric cancer stem cells by triggering pyroptosis
Source: Cell Death Dis. 2023 Aug 23;14(8):545. doi: 10.1038/s41419-023-06081-8 (PMC10447538; doi:10.1038/s41419-023-06081-8)
Supplement: Supplementary file 5 — Li et al_Supplementary_Table 2 [file 41419_2023_6081_MOESM5_ESM.xlsx]

## Sheet: Table S2
Supplementary Table S2: Representative Gene Ontology terms enriched in DEGs upon spheroid GCSCs
ONTOLOGY	ID	Description	GeneRatio	BgRatio	pvalue	p.adjust	qvalue	geneID	Count
BP	GO:2001233	regulation of apoptotic signaling pathway	84/2661	356/18723	1.25209e-06	0.000382108	0.000318856	EYA3/WWOX/CTSC/DEPTOR/TERT/PPIA/GPER1/CDKN2D/GPX1/MUC1/SLC9A3R1/CLU/PLAUR/DBH/NRP1/MCL1/BMP4/INS/HSPA1B/SCG2/SFRP1/FGA/NR4A2/S100A9/PTGS2/FGG/THBS1/BDNF/NUPR1/DDIT3/CX3CL1/FYN/ATF3/BCL2/ARHGEF2/CAV1/SKIL/CTH/UNC5B/IFI6/GSDME/HERPUD1/BBC3/SRPX/HTRA2/PMAIP1/G0S2/CD74/MAPK8IP2/GHITM/FAIM/MSX1/HYOU1/FAS/SGMS1/NFE2L2/CD44/BMPR1B/SIAH1/TRAF1/CYLD/NGFR/XBP1/SLC35F6/PDX1/IL20RA/RTKN2/STYXL1/EYA4/RB1CC1/N…	84
BP	GO:0010718	positive regulation of epithelial to mesenchymal transition	18/2661	52/18723	0.000178545	0.00753339	0.00628636	JAG1/BMP4/RGCC/GCNT2/AXIN2/CRB2/IL6/TGFB2/DAB2/TGFB1I1/FOXC1/LEF1/GLIPR2/BAMBI/FERMT2/ACVR1/MDK/SMAD3	18
BP	GO:0048864	stem cell development	25/2661	86/18723	0.000271761	0.008797	0.00734079	JAG1/MSI2/RADIL/SEMA3G/SEMA4A/NRP1/HTR2B/BMP4/SEMA4B/SEMA3C/SOX10/WNT7A/ALDH1A2/NRG1/EDN1/FGF2/SEMA3E/CYP26C1/EDNRA/FN1/FOXC1/OVOL2/KITLG/EFNB1/ACVR1	25
BP	GO:0072089	stem cell proliferation	21/2661	73/18723	0.000944694	0.0213271	0.0177967	AGO3/CTC1/TBX3/TERT/NF2/NES/SIX2/WNT7B/FGF2/SOX17/OVOL2/KITLG/FERMT1/FERMT2/RUNX1/NR2E1/WNT10B/PIM1/WNT2B/SOX18/MECOM	21
BP	GO:0010717	regulation of epithelial to mesenchymal transition	26/2661	99/18723	0.00113829	0.0233693	0.0195009	JAG1/VASN/EFNA1/BMP4/RGCC/SPRY2/GCNT2/SFRP1/AXIN2/CRB2/ZNF750/IL6/GATA3/SMAD7/TGFB2/DAB2/TGFB1I1/FOXC1/LEF1/GLIPR2/OVOL2/BAMBI/FERMT2/ACVR1/MDK/SMAD3	26
BP	GO:0016055	Wnt signaling pathway	97/2661	444/18723	7.15256e-06	0.000968224	0.00080795	APC/RBX1/GPRC5B/WWOX/SMARCA4/TERT/LGR4/NPHP3/TLE6/LRP6/EGR1/ASPM/PRDM15/SLC9A3R1/MACF1/APC2/FRZB/TMEM170B/JUP/SFRP1/AXIN2/SOX10/SCEL/WNT3A/WNT7A/NR4A2/DKK1/WNT7B/GLI1/ROR1/GATA3/SFRP4/TRABD2A/DDIT3/DAB2/GRB10/FGF2/BICC1/PTPRO/IGFBP6/WIF1/LGR6/AMOTL2/CAV1/SOX17/PRICKLE1/MCC/WNT5B/MITF/KLF15/DISC1/MAGI2/TGFB1I1/PTPRU/ROR2/HECW1/ARL6/ARNTL/CPE/CD24/LEF1/IFT80/GRK5/FERMT1/BAMBI/MARK1/CXXC4/ADGRA2/RBM…	97
BP	GO:0043410	positive regulation of MAPK cascade	98/2661	480/18723	0.000107334	0.00551824	0.00460479	IQGAP1/TMEM106A/GADD45B/MST1R/MAP2K6/PPIA/GPER1/EPHA4/MYDGF/MAP3K5/PDGFB/EFNA1/ADRA1B/CALCR/CCL3/TRIM5/FGFR4/MID1/NRP1/MAP2K3/HTR2B/BMP4/INS/SPRY2/GCNT2/ARRB1/PDGFA/SERPINF2/TRPV4/TNFRSF19/HMGCR/WNT7A/FGA/OSM/DKK1/WNT7B/FGG/IL6/THBS1/ROR1/KL/ADRB2/GHR/NRG1/ADRA1A/TGFB2/GDF6/EDN1/FGF21/CCL5/FGF2/SLC30A10/SH3RF3/IGFBP6/CX3CL1/PDGFC/ALKAL1/SYK/ADRA1D/GSDME/GADD45A/PELI2/NPNT/ROR2/VEGFA/CAV2/PDGFD/CD…	98
BP	GO:0032956	regulation of actin cytoskeleton organization	70/2661	358/18723	0.00307888	0.0442745	0.0369456	IQGAP1/DSTN/ARF1/NF2/PREX1/TMSB10/RND2/ARHGAP18/TMSB4Y/GSN/TMOD1/NRP1/ECT2/RHOBTB2/RGCC/PEAK3/PDGFA/SERPINF2/NPHS1/S100A10/SFRP1/CTNNA2/PLEKHG2/LMOD2/PLEK/EDN1/SEMA3E/CX3CL1/RHOBTB3/CORO1A/CDC42EP1/CDC42EP3/TMOD2/FLNA/RND3/COTL1/SYNPO/JMY/SYNPO2/PPM1E/SPTBN5/CYFIP2/ARHGAP40/CORO2B/CGNL1/JAM3/RHOB/MKKS/AVIL/ASAP3/ESAM/PICK1/SSH1/SPIRE1/RHOBTB1/ARHGAP44/FERMT2/HAX1/SPTBN4/TJP1/PFN4/FHOD3/GPM6B/ABIT…	70
BP	GO:0007219	Notch signaling pathway	38/2661	172/18723	0.00330934	0.0465438	0.0388392	NOTCH2NLA/JAG1/BMP2K/NEURL1B/LFNG/SREBF2/LLGL2/GALNT11/KRT19/DLL4/ARRB1/PRAG1/CD46/ANGPT4/TGFB2/CCN3/HEY1/DNER/BEND6/CHAC1/HEY2/ENHO/FOXC1/NOTCH3/TSPAN5/NEURL1/HES7/MIB2/CEBPA/AAK1/NKAP/SEL1L/NLE1/ADAM17/APP/DTX3L/CFD/SUSD5	38
BP	GO:1905330	regulation of morphogenesis of an epithelium	18/2661	65/18723	0.00335827	0.0469881	0.03921	LGR4/STOX1/BMP4/LHX1/PDGFA/SFRP1/SIX2/LCN2/NTN4/GATA3/FGF2/WNT5B/VEGFA/FOXP1/FGF7/RNF207/MDK/WNT2B	18
