# Supplementary material for: Targeting LGSN restores sensitivity to chemotherapy in gastric cancer stem cells by triggering pyroptosis
Source: Cell Death Dis. 2023 Aug 23;14(8):545. doi: 10.1038/s41419-023-06081-8 (PMC10447538; doi:10.1038/s41419-023-06081-8)
Supplement: Supplementary file 6 — Li et al_Supplementary_Table 3 [file 41419_2023_6081_MOESM6_ESM.xlsx]

## Sheet: Table S3
Supplementary Table S3: Clinical information and LGSN expression of patients in the gastric cancer tissue microarray (TMA) used for immunohistochemistry experiment
Case No.	Gender	Age	﻿Survival time (months)	﻿Censored*	T stage	N stage	M stage	Differentiation status	LGSN Expression Score**
1	Male	80	26	1	T2	N2	M0	poor	1
2	Male	88	51	1	T3	N1	M0	poor	4
3	Male	64	59	1	T4b	N3	M0	poor	4
4	Female	67	23	1	T3	N0	M0	moderate	1
5	Male	60	45	1	T2	N2	M0	poor	6
6	Female	73	71	0	T3	N2	M0	poor	6
7	Male	68	71	0	T2	N1	M0	poor	8
8	Male	73	71	0	T2	N2	M0	poor	1
9	Male	65	12	1	T3	N3	M0	poor	1
10	Male	73	71	0	T3	N3	M0	poor	6
11	Male	71	16	1	T3	N2	M0	poor	4
12	Male	56	20	1	T3	N2	M0	undifferentiation	4
13	Female	90	11	1	T3	N3	M0	poor	1
14	Female	77	15	1	T3	N3	M0	moderate	3
15	Male	79	32	1	T3	N0	M0	moderate	1
16	Male	72	70	0	T2	N0	M0	moderate	3
17	Male	68	4	1	T4a	N3	M0	poor	2
18	Female	75	70	0	T2	N0	M0	poor	3
19	Male	59	66	1	T3	N1	M0	poor	4
20	Male	71	70	0	T3	N2	M0	poor	4
21	Male	70	13	1	T3	N3	M0	poor	6
22	Male	56	14	1	T4a	N2	M0	moderate	12
23	Female	52	70	0	T3	N0	M0	poor	1
24	Male	63	10	1	T4b	N3	M0	poor	12
25	Male	58	12	1	T3	N3	M0	poor	6
26	Male	59	70	0	T2	N0	M0	moderate	6
27	Female	72	29	1	T4b	N2	M0	poor	8
28	Male	62	70	0	T3	N3	M0	poor	1
29	Male	47	16	1	T3	N3	M0	moderate	0
30	Female	76	12	1	T3	N0	M0	poor	4
31	Male	75	69	0	T3	N0	M0	moderate	3
32	Male	67	69	0	T4a	N0	M0	poor	1
33	Male	64	1	1	T3	N3	M0	poor	1
34	Male	78	25	1	T4b	N0	M0	moderate	1
35	Male	52	69	0	T3	N2	M0	poor	2
36	Male	72	69	0	T4a	N3	M0	poor	2
37	Female	75	69	0	T2	N0	M0	moderate	0
38	Male	76	69	0	T3	N0	M0	moderate	0
39	Female	80	69	0	T3	N2	M0	poor	8
40	Female	86	69	0	T3	N0	M0	poor	0
41	Female	77	22	1	T4a	N3	M0	moderate	2
42	Male	72	26	1	T4a	N1	M0	poor	1
43	Female	81	1	1	T3	N2	M0	moderate	12
44	Male	36	69	0	T1	N0	M0	moderate	3
45	Male	63	69	0	T4a	N0	M0	moderate	4
46	Female	39	17	1	T3	N2	M0	poor	1
47	Female	75	8	1	T3	N3	M0	poor	8
48	Female	82	2	1	T4a	N3	M0	poor	8
49	Male	55	68	0	T2	N0	M0	moderate	3
50	Male	69	6	1	T4a	N3	M0	poor	12
51	Male	70	5	1	T4a	N3	M0	poor	8
52	Male	63	68	0	T3	N2	M0	poor	8
53	Male	82	62	1	T3	N2	M0	moderate	6
54	Female	85	68	0	T3	N0	M0	moderate	2
55	Male	71	6	1	T4b	N3	M0	poor	0
56	Male	79	7	1	T3	N3	M0	moderate	4
57	Male	70	13	1	T3	N3	M0	moderate	2
58	Male	52	65	1	T3	N0	M0	poor	8
59	Male	62	67	0	T3	N3	M0	poor	12
60	Male	76	17	1	T2	N2	M0	poor	4
61	Female	49	6	1	T3	N3	M0	poor	8
62	Female	55	67	0	T3	N2	M0	poor	12
63	Male	65	67	0	T3	N1	M0	moderate	1
64	Female	53	11	1	T3	N3	M0	poor	0
65	Male	82	17	1	T3	N1	M0	moderate	4
66	Female	82	0.03	1	T3	N2	M0	poor	8
67	Male	83	3	1	T3	N3	M0	poor	8
68	Female	78	17	1	T4a	N2	M0	moderate	12
69	Male	53	4	1	T4a	N3	M1	poor	4
70	Female	64	6	1	T4a	N3	M0	poor	8
71	Female	40	55	1	T3	N1	M0	poor	0
72	Male	80	14	1	T3	N2	M0	poor	2
73	Male	75	66	0	T1	N0	M0	poor	1
74	Male	79	36	1	T3	N0	M0	moderate	3
75	Male	25	66	0	T3	N3	M0	poor	1
76	Male	51	36	1	T2	N3	M0	poor	6
77	Male	82	19	1	T2	N3	M0	moderate	1
78	Male	50	13	1	T3	N3	M0	poor	1
79	Male	59	9	1	T3	N3	M0	poor	12
80	Female	40	66	0	T3	N1	M0	poor	8
81	Female	43	66	0	T3	N3	M0	poor	1
82	Female	70	7	1	T3	N3	M0	poor	0
83	Male	83	18	1	T4a	N3	M0	poor	4
84	Male	81	27	1	T3	N1	M0	moderate	1
85	Female	77	29	1	T3	N2	M0	moderate	0
86	Female	72	5	1	T3	N1	M0	poor	3
87	Female	70	33	1	T3	N3	M0	poor	12
88	Female	53	70	0	T2	N2	M0	moderate	2
89	Female	66	7	1	T3	N3	M0	undifferentiation	12
90	Male	70	60	1	T3	N1	M0	moderate	1
91	Female	60	16	1	T3	N2	M0	poor	8
92	Female	73	66	0	T2	N0	M0	poor	1
*Censored: 1=dead at the end of the follow-up, 0=still alive at the end of the follow-up;
**LGSN expression score were detected by IHC;
