# Supplementary material for: Targeting LGSN restores sensitivity to chemotherapy in gastric cancer stem cells by triggering pyroptosis
Source: Cell Death Dis. 2023 Aug 23;14(8):545. doi: 10.1038/s41419-023-06081-8 (PMC10447538; doi:10.1038/s41419-023-06081-8)
Supplement: Supplementary file 7 — Li et al_Supplementary_Table 4 [file 41419_2023_6081_MOESM7_ESM.xlsx]

## Sheet: Table S4
Supplementary Table S4: Clinicopathological correlation of LGSN expression in GC (n=92)
Variables	Total	LGSN expression (a)		P value (b)
		High-expression	Low-expression
Age (y)				0.3934
≤ 65	36	20 (55.6%)	16 (44.4%)
> 65	56	25 (44.6%)	31 (55.4%)
Gender
Female	34	16 (47.1%)	18 (52.9%)	0.8313
Male	58	29 (50.0%)	29 (50.0%)
Differentiation				0.0071**
Well/Moderate	29	8 (27.6%)	21 (72.4%)
Poor	63	37 (58.7%)	26 (41.3%)
TNM stage (c)				0.0105*
I and II	34	11 (31.4%)	24 (68.6%)
III and IV	56	34 (59.6%)	23 (40.4%)
Tumor-stage				0.1697
T1 and T2	15	5 (31.3%)	11 (68.7%)
T3 and T4	75	40 (52.6%)	36 (47.4%)
Lymph nodes metastasis(N)				0.0025**
Absent	21	4 (19.0%)	17 (81.0%)
Present	71	41 (57.7%)	30 (42.3%)
Distant metastasis(M)				0.4891
M0	91	44 (48.4%)	47 (51.6%)
M1	1	1 (100.0%)	0 (0.0%)
a: LGSN IHC score >= 4 as high expression; <4 as low expression
b: Fisher’s Exact Test
c: AJCC/UICC TNM staging system
*P < 0.05, **P < 0.01
