# Supplementary material for: Targeting LGSN restores sensitivity to chemotherapy in gastric cancer stem cells by triggering pyroptosis
Source: Cell Death Dis. 2023 Aug 23;14(8):545. doi: 10.1038/s41419-023-06081-8 (PMC10447538; doi:10.1038/s41419-023-06081-8)
Supplement: Supplementary file 8 — Li et al_Supplementary_Table 5 [file 41419_2023_6081_MOESM8_ESM.xlsx]

## Sheet: Table S5
Supplementary Table S5: LGSN interaction partners identified by immunoprecipitation and mass spectrometry (IP-MS)
Gene name	Protein ID in UniProt Database	Description	MW [kDa]	Unique Peptides	Score Sequest HT	Abundances (Normalized)
ACTB	P60709	Actin, cytoplasmic 1	41.7	1	317.61	9.32444e+06
ACT	Q562M3	Actin-like protein (Fragment)	11.5	1	52.37	2591801760
ACTBL2	Q562R1	Beta-actin-like protein 2	42	3	52.78	199927
BCKDK	O14874	[3-methyl-2-oxobutanoate dehydrogenase [lipoamide]] kinase, mitochondrial	46.3	1	1.81	178216
CALD1	Q05682	Caldesmon	93.2	3	5.11	252736
CALU	A0A024R755	Calumenin	37.1	2	4.85	763444
CASP14	A9UFC0	Caspase 14	27.6	1	1.83	376606
CLIC4	Q6FIC5	Chloride intracellular channel protein	28.8	1	0	315715
CSNK1G3	H0YBN6	Non-specific serine/threonine protein kinase (Fragment)	19.3	1	0	9713838
CSNK2A1	Q5U5J2	CSNK2A1 protein	45.9	4	7.91	470722
DAZAP1	A0A0S2Z569	DAZ associated protein 1 isoform 1 (Fragment)	43.4	2	0	632503
DBN1	A0A2Z6ATB6	Drebrin A	76.3	4	5.07	6.50721e+06
DSC1	Q08554	Desmocollin-1	99.9	5	12.46	480365
DSP	P15924	Desmoplakin	331.6	8	0	883322
EBNA1BP2	H7C2Q8	EBNA1 binding protein 2, isoform CRA_d	40.7	3	4.53	1.40187e+06
EEF1A2	A0A2U3TZH3	Elongation factor 1-alpha	54.3	4	14.46	35280573
EIF3G	A8K5K5	Eukaryotic translation initiation factor 3 subunit G	35.6	1	1.94	404823
FLG	P20930	Filaggrin	434.9	2	0	580597
hCG_28765	A0A024R152	HCG28765, isoform CRA_b	147.1	1	1.72	163618
VIM	V9HWE1	Vimentin	53.6	6	16.12	1.62325e+06
HLA-A	A0A286LDC2	MHC class I antigen	40.8	1	0	236613
HSP90AB1	A0A024RD80	Heat shock protein 90kDa alpha (Cytosolic), class B member 1, isoform CRA_a	83.2	2	3.3	497000
IDH3B	A0A087WZN1	Isocitrate dehydrogenase [NAD] subunit, mitochondrial	42.4	1	0	332141
KLHL1	Q8TBJ7	Kelch-like 1 (Drosophila)	82.6	1	0	313292416
KRT74	F8W1S1	Keratin, type II cytoskeletal 74	59.4	1	4.74	1.20927e+06
LGSN	Q5TDP6	Lengsin	57.2	6	12.19	1.01691e+07
LMNA	A0A6Q8PFJ0	Prelamin-A/C	80.9	1	0	918266
MYH9	A0A0U4BW16	Non-muscle myosin heavy chain 9	226.4	2	2.49	105077
MYO1C	O00159	Unconventional myosin-Ic	121.6	4	4.5	597120
NDUFV1	P49821	NADH dehydrogenase [ubiquinone] flavoprotein 1, mitochondrial	50.8	1	0	215867
NOLC1	A0A0A0MRM9	Nucleolar and coiled-body phosphoprotein 1 (Fragment)	74.6	2	0	163895
POTEJ	P0CG39	POTE ankyrin domain family member J	117.3	2	100.68	1.1746e+06
RET/PTC2	Q15300	RET tyrosine kinase/cAMP protein kinase A subunit RI	67.4	1	0	239850
RPS27AP5	A0A2R8Y422	40S ribosomal protein S27a	18	2	4.45	1.21194e+06
RPS4X	B2R491	40S ribosomal protein S4	29.6	1	0	353625
SEC61A1	B4DR61	Protein transport protein Sec61 subunit alpha isoform 1	52.9	1	2.37	275524
SPTAN1	A0A0D9SGF6	Spectrin alpha chain, non-erythrocytic 1	287.4	3	2.05	219637
TMPO	P42166	Lamina-associated polypeptide 2, isoform alpha	75.4	1	0	373199
TNIP2	Q8NFZ5	TNFAIP3-interacting protein 2	48.7	1	0	339708
TUBB	P07437	Tubulin beta chain	49.6	3	27.28	4.75616e+06
