# Supplementary material for: Targeting LGSN restores sensitivity to chemotherapy in gastric cancer stem cells by triggering pyroptosis
Source: Cell Death Dis. 2023 Aug 23;14(8):545. doi: 10.1038/s41419-023-06081-8 (PMC10447538; doi:10.1038/s41419-023-06081-8)
Supplement: Supplementary file 9 — Li et al_Supplementary_Table 6 [file 41419_2023_6081_MOESM9_ESM.xlsx]

## Sheet: Table S6
Supplementary Table S6: Details of reagents, antibodies, and primers used in this study
Chemicals/peptides	Source	Identiifer (Cat. No.)
Oxaliplatin	MCE	HY-17371
Withaferin A	MCE	HY-N2065
cis-Diammineplatinum(II) dichloride	Sigma	P4349
5-Fluorouracil	MCE	HY-90006
ProLong Gold Antifade Reagent with DAPI	Cell Signaling Technology	8961
Ampicillin	Aladdin	D1824145
TRIzol reagent	Invitrogen	15596018
RIPA Lysis Buffer (Strong)	MCE	HY-K1001
Protease Inhibitor Cocktail	MCE	HY-K0010
UltraPure DNase/RNase-Free Distilled Water	Invitrogen	10977023
DMEM, high glucose	Gibco	11965092
Pierce IP Lysis Buffer	Thermo	87787
Pierce Protein A/G Agarose	Thermo	20421
DMEM/F-12(1:1) basic (1X)	Gibco	C11330032BT
RPMI Medium 1640 basic (1X)	Gibco	C11875500BT
PBS (1X)	meilunbio	MA0015
Opti-MEM I Reduced Serum Medium	Invitrogen	11058021
Crystal Violet	Sigma	MKC89878
Poly(2-hydroxygethyl methacrytate)	Sigma	SLCF8468
Recombinant Human FGF-basic (154 a.a.)	Proteintech	100-18B
Animal-Free Recombinant Human EGF	Proteintech	AF-100-15
Coomassie Blue Super Fast Staining Solution	Beyotime	P0017F
Protease and phosphatase inhibitor cocktail for general use, MS-safe, 50X	Beyotime	P1048
SDS-PAGE Protein Sample Loading Buffer, 5X, Odorless	Beyotime	P0286-15ml
Lipopolysaccharide (LPS)	Sigma	﻿L2630
Antibodies	Source	Identiifer (Cat. No.)	Dilution or Concentration
Anti-LGSN antibody produced in rabbit	Sigma	HPA039983	IHC** (1:100), IF*** (1:200)
LGSN Antibody	Novus Biologicals	NBP2-85207	WB* (1:2000), IHC (1:200)
GAPDH (14C10) Rabbit mAb	Cell Signaling Technology	2118	WB (1:2000)
Vimentin (D21H3) XP Rabbit mAb	Cell Signaling Technology	5741	WB (1:2000)
Vimentin Monoclonal antibody	Proteintech	60330-1-Ig	IF (1:200), IP (1μg), IHC (1:8000)
Rabbit monoclonal [EPR21084] to Vimentin (phospho S56)	Abcam	ab217673	WB (1:2000)
E-Cadherin (24E10) Rabbit mAb	Cell Signaling Technology	3195	WB (1:2000)
Oct-4A (C30A3) Rabbit mAb	Cell Signaling Technology	2840	WB (1:2000)
Sox2 (D6D9) XP Rabbit mAb	Cell Signaling Technology	3579	WB (1:2000)
Cleaved Caspase-1 (Asp297) (D57A2) Rabbit mAb	Cell Signaling Technology	4199	WB (1:2000)
Slug (C19G7) Rabbit mAb	Cell Signaling Technology	9585	WB (1:2000)
Snail (C15D3) Rabbit mAb	Cell Signaling Technology	3879	WB (1:2000)
N-Cadherin (D4R1H) XP Rabbit mAb	Cell Signaling Technology	13116	WB (1:2000)
Anti-rabbit IgG, HRP-linked Antibody	Cell Signaling Technology	7074	WB (1:2000)
Phospho-Vimentin (Ser83) (D5A2D) Rabbit mAb	Cell Signaling Technology	12569	WB (1:2000)
Nanog (D73G4) XP Rabbit mAb	Cell Signaling Technology	4903	WB (1:2000)
Caspase 1/p20/p10 Polyclonal antibody	Proteintech	22915-1-AP	WB (1:2000), IHC (1:1500)
GSDMD Polyclonal antibody	Proteintech	20770-1-AP	WB (1:2000), IHC (1:3000)
ASC/TMS1 Polyclonal antibody	Proteintech	10500-1-AP	WB (1:2000)
NLRP3 Polyclonal antibody	Proteintech	19771-1-AP	WB (1:2000)
HMGB1 Polyclonal antibody	Proteintech	10829-1-AP	WB (1:2000)
IL-1 Beta Polyclonal antibody	Proteintech	16806-1-AP	WB (1:2000)
Cytokeratin 18 Monoclonal antibody	Proteintech	66187-1-lg	WB (1:2000)
Rabbit monoclonal [EPR20829-408] to cleaved N-terminal GSDMD	Abcam	ab215203	WB (1:2000)
Goat Anti-Mouse IgG H&L (Alexa Fluor 488)	Abcam	ab150113	IF (1:500)
Donkey Anti-Rabbit IgG H&L (Alexa Fluor 647)	Abcam	ab150075	IF (1:500)
FITC anti-human CD44 Antibody	Biolegend	397517	FC**** (1:50)
APC Mouse IgG1, κ Isotype Ctrl (FC) Antibody	Biolegend	400121	FC (1:50)
APC anti-human CD54 Antibody	Biolegend	353111	FC (1:50)
FITC Mouse IgG1, κ Isotype Ctrl (FC) Antibody	Biolegend	400109	FC (1:50)
Mouse Anti-rabbit IgG (Conformation Specific) (L27A9) mAb (HRP Conjugate)	Cell Signaling Technology	5127	WB (1:2000)
Mouse Anti-Rabbit IgG (Light-Chain Specific) (D4W3E) mAb (HRP Conjugate)	Cell Signaling Technology	93702	WB (1:2000)
DYKDDDDK Tag (D6W5B) Rabbit mAb	Cell Signaling Technology	14793	IP (1μg)
DYKDDDDK tag Monoclonal antibody	Proteintech	66008-3-lg	WB (1:2000)
Normal mouse IgG	Santa cruz biotechnology	sc-2025	IP (1μg)
KI67 Polyclonal antibody	Proteintech	27309-1-AP	IHC (1:16000)
Biotin-labeled Goat Anti-Rabbit IgG(H+L)	Beyotime	A0279	IHC (1:100)
SABC-HRP Kit (IHC, ICC, Blotting & ELISA)	Beyotime	P0603	IHC (1:100)
DAB Horseradish Peroxidase Color Development Kit	Beyotime	P0202	IHC (1:2)
Commercial Assays	Source	Identiifer (Cat. No.)
Cell Counting Kit-8 (CCK-8)	Dojindo	CK04
Lipofectamine 3000 Transfection Kit	Invitrogen	L3000015
EndoFree Plasmid Maxi Kit (10)	QIAGEN	12362
FITC Annexin V Apoptosis Detection Kit I	BD	556547
PrimeScript RT Master Mix (Perfect Real Time)	Takara	RR036A
TB Green Premix Ex Taq II (Tli RNaseH Plus)	Takara	RR820B
Cell Cycle and Apoptosis Analysis Kit	Beyotime	C1052
Enhanced BCA Protein Assay Kit	Beyotime	P0010
LDH Cytotoxicity Assay Kit	Beyotime	C0016
PAGE Gel Fast Preparation Kit (7.5%)	Epizyme	PG111
PAGE Gel Fast Preparation Kit (10%)	Epizyme	PG112
PAGE Gel Fast Preparation Kit (12.5%)	Epizyme	PG113
Oligonucleotide	Source	Sequence (5′ to 3′)
scramble-shRNA	IGE Biotechnology	CCTAAGGTTAAGTCGCCCTCG
LGSN-shNRA	IGE Biotechnology	GGAGGACTCAACAAGAGATGA
VIM-shNRA	IGE Biotechnology	GGCACGTCTTGACCTTGAACG
Primers for q-RT-PCR (Expression analysis)	Source	Sequence (5′ to 3′)
LGSN-F	Sangon Biotech	CAGGAGGACTCAACAAGAGATGA
LGSN-R	Sangon Biotech	ACATATCCGTTTCTCCCACTTCA
CD133-F	Sangon Biotech	TGGTTTGGCATAGGAAAAGC
CD133-R	Sangon Biotech	CCGAATCCATTCGACGATAG
LGR5-F	Sangon Biotech	TCCAACCTCCTGTCGTCTTT
LGR5-R	Sangon Biotech	GCTCTGTAAGGCATGATTTCCT
ABCB1-F	Sangon Biotech	TTGCTGCTTACATTCAGGTTTCA
ABCB1-R	Sangon Biotech	AGCCTATCTCCTGTCGCATTA
ABCC1-F	Sangon Biotech	CTCTATCTCTCCCGACATGACC
ABCC1-R	Sangon Biotech	AGCAGACGATCCACAGCAAAA
BMI1-F	Sangon Biotech	GCTGCCAATGGCTCTAATGAA
BMI1-R	Sangon Biotech	TGCTGGGCATCGTAAGTATCTT
GAPDH-F	Sangon Biotech	CGAGATCCCTCCAAAATCAA
GAPDH-R	Sangon Biotech	ATCCACAGTCTTCTGGGTGG
*WB=Western blotting
**IHC=Immunohistochemistry
***IF=Immunofluorescence
****FC=Flow cytometry
*****IP=Immunoprecipitation
